# Supplementary material for: Rare CNVs in Suicide Attempt include Schizophrenia-Associated Loci and Neurodevelopmental Genes: A Pilot Genome-Wide and Family-Based Study
Source: PLoS One. 2016 Dec 28;11(12):e0168531. doi: 10.1371/journal.pone.0168531 (PMC5193342; doi:10.1371/journal.pone.0168531)
Supplement: S1 Table — Marker, the HumanOmni1-Quad_v1 CNV marker ID; Position, according to NCBI 36.3 assembly. (XLSX) [file pone.0168531.s002.xlsx]

## Sheet: TableS1
Marker	Chromosome	Position	Strand	pvalue
cnvi0108946	14	22794779	plus	8.4e-08
cnvi0118308	14	22582820	plus	4.292e-07
cnvi0137353	17	39157025	plus	1.2468e-06
cnvi0108947	14	22796571	plus	1.3129e-06
cnvi0136561	14	22583040	plus	2.1743e-06
cnvi0134948	14	22583205	plus	3.75674e-05
cnvi0064808	8	1299991	plus	-4.62839e-05
cnvi0107258	14	101787929	plus	-7.23473e-05
cnvi0064076	1	2390993	plus	-7.52352e-05
cnvi0144717	3	154071209	plus	0.00012587
cnvi0128479	5	76554619	plus	-0.000161256
cnvi0084813	13	110674625	plus	0.000162797
cnvi0050585	19	56868048	plus	0.000164324
cnvi0157848	6	5822202	plus	-0.000183389
cnvi0147602	9	138225351	plus	0.000187754
cnvi0117523	7	64602738	plus	0.000190414
cnvi0084361	5	52407234	plus	0.000196793
cnvi0109127	20	913711	plus	0.000196989
cnvi0064809	8	1300045	plus	-0.000200308
cnvi0112724	20	62918879	plus	-0.000276789
cnvi0065255	10	134585597	plus	-0.000313498
cnvi0053282	12	84594145	plus	0.000324848
cnvi0050581	19	56867327	plus	0.000331367
cnvi0085084	4	134129123	plus	0.00034851
cnvi0118622	1	115722584	plus	-0.000359147
cnvi0053284	12	84594247	plus	0.000365171
cnvi0124380	16	74298896	plus	0.00037431
cnvi0148651	8	139925169	plus	0.000442189
cnvi0057209	8	142502558	plus	-0.000491723
cnvi0140408	17	4530074	plus	0.000491954
cnvi0110210	5	25822369	plus	0.000503933
cnvi0050594	19	56869045	plus	0.000508674
cnvi0132183	13	54259114	plus	-0.00060249
cnvi0079549	19	54737423	plus	0.000627871
cnvi0096117	6	162586016	plus	0.000629877
cnvi0099386	2	105664191	plus	-0.000630616
cnvi0053285	12	84594344	plus	0.000648289
cnvi0127657	12	74105061	plus	0.000659534
cnvi0106104	14	33571018	plus	-0.000666528
cnvi0055874	8	97521648	plus	-0.000692639
cnvi0086569	1	13341643	plus	0.000745242
cnvi0139759	2	178087026	minus	0.00076186
cnvi0145443	4	160735797	minus	-0.000788148
cnvi0113769	22	20658837	plus	-0.000795756
cnvi0109687	1	165915043	plus	0.000810925
cnvi0053278	12	84593147	plus	0.000814986
cnvi0121908	2	147942347	plus	-0.000839983
cnvi0132619	1	44096950	plus	0.000849555
cnvi0151267	11	104267791	plus	-0.000915008
cnvi0098927	2	213191821	plus	0.00100188
cnvi0080040	2	230879345	plus	0.00101577
cnvi0096506	4	101600317	plus	-0.00107864
cnvi0102715	19	46220919	plus	-0.00107898
cnvi0017937	5	117877839	Top	0.00112122
cnvi0107817	8	139063382	plus	-0.00115245
cnvi0154706	18	29147003	plus	-0.00115448
cnvi0116291	11	124079057	plus	0.00117479
cnvi0060696	5	86117034	plus	0.00123583
cnvi0045306	1	149768855	plus	0.00124149
cnvi0152889	6	168697052	plus	-0.00131271
cnvi0127210	1	54368654	plus	-0.00134057
cnvi0083598	12	74105236	plus	0.00135309
cnvi0055869	8	97520998	plus	-0.00135827
cnvi0138240	7	45785191	minus	-0.00136834
cnvi0055871	8	97521258	plus	-0.00136917
cnvi0089281	4	7484309	plus	-0.00138223
cnvi0056335	9	141122247	plus	-0.00138974
cnvi0133228	12	74105321	plus	0.00139189
cnvi0074191	12	69862174	plus	0.00140311
cnvi0108727	2	130065195	plus	0.00140548
cnvi0142540	15	20671561	plus	-0.00140968
cnvi0053280	12	84593586	plus	0.00141043
cnvi0115826	8	1264826	plus	0.00143108
cnvi0092283	4	110690738	plus	-0.00146481
cnvi0113571	14	22582765	plus	0.00148577
cnvi0141102	10	48128828	plus	0.00149941
cnvi0058894	5	86246936	plus	0.00150033
cnvi0087701	1	238751725	plus	0.00150318
cnvi0083601	12	74105393	plus	0.00151703
cnvi0115281	12	122140915	plus	-0.00152712
cnvi0067903	5	81427719	plus	-0.00154794
cnvi0050588	19	56868258	plus	0.00156182
cnvi0118273	2	204171874	plus	0.00158896
cnvi0055153	10	135291219	plus	-0.00159171
cnvi0149601	3	114290611	plus	0.00161386
cnvi0128548	20	62921063	plus	-0.00162451
cnvi0110880	7	33179184	plus	0.0016403
cnvi0082733	13	112691169	plus	-0.00164066
cnvi0100955	15	53975792	plus	0.0016425
cnvi0055876	8	97521758	plus	-0.00165854
cnvi0116169	6	371573	plus	-0.00166256
cnvi0112428	12	74105009	plus	0.00166612
cnvi0120749	17	3888216	plus	-0.00166782
cnvi0055877	8	97521813	plus	-0.00167014
cnvi0074197	12	69862551	plus	0.00170486
cnvi0084603	9	79123846	plus	0.00170527
cnvi0096239	8	10884104	plus	0.00170631
cnvi0152098	3	46466797	plus	0.00170696
cnvi0131551	9	104223772	plus	0.00172413
cnvi0124909	15	20254324	plus	-0.00172535
cnvi0050579	19	56866693	plus	0.00175322
cnvi0141345	15	20667605	plus	-0.00175856
cnvi0053289	12	84595255	plus	0.00176504
cnvi0081558	5	177234555	plus	0.0018011
cnvi0090824	2	127003314	plus	0.0018346
cnvi0053286	12	84594509	plus	0.00185384
cnvi0120219	3	160972987	plus	-0.00187165
cnvi0108998	13	59377048	plus	0.00188389
cnvi0117680	1	30688797	plus	-0.00193014
cnvi0128654	7	134542636	plus	0.00193547
cnvi0063181	20	1895490	plus	-0.00195184
cnvi0143093	7	89790666	plus	0.00195686
cnvi0057306	12	130341079	plus	-0.00197194
cnvi0157459	16	32662900	plus	0.00200216
cnvi0055875	8	97521702	plus	-0.00201289
cnvi0072388	22	22311326	plus	0.00201471
cnvi0083599	12	74105291	plus	0.00204956
cnvi0114245	12	74105373	plus	0.00205478
cnvi0129743	11	69942042	plus	0.00206555
cnvi0112711	1	27465437	plus	-0.00207107
cnvi0117473	3	109647017	plus	-0.00208848
cnvi0085655	1	215861337	plus	-0.00210271
cnvi0140273	10	133974374	minus	-0.00210685
cnvi0157990	19	28407661	plus	0.00214726
cnvi0123185	4	24294856	plus	-0.00214943
cnvi0098067	19	55359263	plus	-0.00216857
cnvi0154665	10	30806245	plus	0.00217167
cnvi0132913	2	205243162	plus	-0.00217454
cnvi0111108	13	69268203	plus	0.00219904
cnvi0079550	19	54737475	plus	0.00221832
cnvi0098925	2	213187894	plus	0.0022263
cnvi0119350	6	111944327	plus	0.00223308
cnvi0079553	19	54737728	plus	0.00224838
cnvi0079548	19	54737371	plus	0.00225218
cnvi0117642	16	18435512	plus	-0.00227675
cnvi0150233	12	59968734	plus	0.00228371
cnvi0062037	1	4137491	plus	-0.00230026
cnvi0055872	8	97521312	plus	-0.00232339
cnvi0124802	2	196164050	plus	-0.00239262
cnvi0098042	1	146035080	plus	-0.00240523
cnvi0066936	9	46377879	plus	-0.00242158
cnvi0102680	1	27921973	plus	-0.00243
cnvi0096589	6	88802042	plus	0.00246173
cnvi0122589	6	165269740	plus	-0.00248284
cnvi0050582	19	56867396	plus	0.00248974
cnvi0053290	12	84595532	plus	0.00249455
cnvi0121676	2	241134652	plus	0.00251956
cnvi0075321	12	130864779	plus	-0.00255505
cnvi0009052	19	564543	Top	0.00257895
cnvi0148220	9	106764078	minus	0.00258506
cnvi0155946	6	51199692	plus	-0.00263727
cnvi0114121	15	20838630	plus	0.00265146
cnvi0053281	12	84594093	plus	0.00267265
cnvi0144096	20	25793939	minus	0.00267874
cnvi0065610	15	79729059	plus	0.00268098
cnvi0053288	12	84595162	plus	0.00268153
cnvi0069296	18	60248569	plus	-0.00268922
cnvi0140359	10	46871737	minus	0.0026941
cnvi0127155	19	189846	plus	0.00270962
cnvi0140530	17	36302929	minus	0.00271753
cnvi0121582	21	44808954	plus	0.00271847
cnvi0082215	2	126369995	plus	-0.00272372
cnvi0060939	14	22775237	plus	0.00273026
cnvi0058863	5	85048	plus	-0.00277031
cnvi0081981	4	181473668	plus	0.00281541
cnvi0158465	5	45456544	plus	0.00282731
cnvi0070990	3	197742312	plus	-0.00285591
cnvi0157233	10	36727795	plus	-0.00286573
cnvi0055878	8	97521865	plus	-0.00286646
cnvi0160799	5	17631303	plus	0.00287616
cnvi0058039	12	48710427	plus	0.00290374
cnvi0139796	1	116108707	plus	0.00291114
cnvi0110627	19	11781054	plus	0.00291254
cnvi0135311	10	117804216	plus	0.00292258
cnvi0160118	2	85926190	plus	0.00296061
cnvi0058037	12	48710190	plus	0.00298931
cnvi0146434	2	87952328	plus	-0.00300345
cnvi0151798	9	96500680	plus	0.00301621
cnvi0141482	16	34745209	minus	0.00302622
cnvi0135549	15	70255923	plus	0.00302645
cnvi0098752	1	13112332	plus	-0.00303367
cnvi0050590	19	56868485	plus	0.00303825
cnvi0063172	20	1894929	plus	-0.00309907
cnvi0088519	11	58167550	plus	-0.00315135
cnvi0106138	16	89259107	plus	-0.00316233
cnvi0079551	19	54737624	plus	0.00319192
cnvi0016471	15	32584462	Top	0.00319478
cnvi0001891	8	82836868	Top	0.00321768
cnvi0145058	4	6038800	plus	0.00324027
cnvi0110338	8	95725862	plus	0.00326101
cnvi0116509	8	143182880	plus	-0.00327066
cnvi0088354	13	112850544	plus	-0.00327713
cnvi0078903	20	11648222	plus	0.00328099
cnvi0155160	1	165604077	plus	-0.00331455
cnvi0155469	9	32883001	plus	-0.0033319
cnvi0071562	15	82486591	plus	0.00336362
cnvi0050584	19	56867829	plus	0.00343965
cnvi0107812	7	142494056	plus	0.00344577
cnvi0135380	1	13474852	plus	-0.0034609
cnvi0064804	8	1299666	plus	-0.00348268
cnvi0124729	10	34096768	plus	-0.00348512
cnvi0110501	10	72856753	plus	0.0035046
cnvi0121673	3	134043458	plus	-0.00351132
cnvi0056355	11	104272286	plus	-0.00352694
cnvi0130243	1	28654467	plus	0.00353664
cnvi0079546	19	54737269	plus	0.00355064
cnvi0148868	20	1895151	plus	-0.00355144
cnvi0137322	10	135515866	plus	0.00357403
cnvi0060894	6	164544314	plus	0.00358562
cnvi0125471	10	3574560	plus	0.00362212
cnvi0095785	15	25108667	plus	0.00366876
cnvi0127439	12	53052266	plus	-0.00366997
cnvi0072190	13	93244984	plus	0.00367645
cnvi0089257	17	852444	plus	-0.00367811
cnvi0053287	12	84594633	plus	0.00368327
cnvi0143722	7	37625283	minus	-0.00368648
cnvi0068298	17	45618301	plus	0.00369971
cnvi0092144	12	129872752	plus	0.00370159
cnvi0148911	4	48779444	plus	0.00370809
cnvi0110098	7	25362501	plus	-0.00371902
cnvi0069617	20	55355220	plus	0.00372492
cnvi0143836	6	62119375	minus	-0.00374533
cnvi0116236	8	25551457	plus	-0.00374584
cnvi0111334	12	131236565	plus	0.00374931
cnvi0056957	11	49116727	plus	0.00376733
cnvi0075189	1	111387157	plus	0.00379366
cnvi0069892	6	51200096	plus	-0.00379797
cnvi0101690	2	1139900	plus	0.00380719
cnvi0084617	9	94402682	plus	0.00381005
cnvi0079552	19	54737676	plus	0.00381889
cnvi0095210	12	47029935	plus	0.00383428
cnvi0063173	20	1895079	plus	-0.00384824
cnvi0060941	14	22775339	plus	0.00386485
cnvi0099934	1	42688115	plus	0.00387236
cnvi0131294	14	86569616	plus	0.00387599
cnvi0157362	10	124357711	plus	-0.00390024
cnvi0099214	12	32334915	plus	0.00391281
cnvi0068844	16	78877150	plus	0.00396519
cnvi0084783	13	23100320	plus	0.00398573
cnvi0086490	9	8641632	plus	0.00398817
cnvi0086752	22	50785246	plus	-0.00401425
cnvi0101578	11	68227539	plus	0.00402905
cnvi0125819	7	55135131	plus	0.00404396
cnvi0141250	17	58424229	minus	0.00404904
cnvi0158101	3	197245804	plus	-0.00406908
cnvi0055873	8	97521591	plus	-0.00407136
cnvi0065201	13	114279806	plus	-0.00409647
cnvi0126995	18	36657995	plus	0.00410187
cnvi0138787	12	13292974	plus	-0.00410689
cnvi0071341	16	89075495	plus	0.0041142
cnvi0151340	16	21473800	plus	0.00415302
cnvi0144918	4	76800875	minus	0.00419301
cnvi0143082	7	62786625	plus	0.00420785
cnvi0107683	9	44580999	plus	0.00424473
cnvi0154852	7	150812368	plus	-0.00425139
cnvi0083071	12	25958940	plus	-0.00426443
cnvi0129409	12	25633999	plus	-0.00426602
cnvi0112021	21	41344649	plus	-0.00427474
cnvi0093799	11	2451028	plus	0.00429647
cnvi0065356	9	38868621	plus	0.00430385
cnvi0056346	11	104269803	plus	-0.00430567
cnvi0000196	6	8828182	Bot	-0.00432327
cnvi0110199	7	8464489	plus	0.00433067
cnvi0137522	8	133330373	plus	-0.00433457
cnvi0121063	9	117832149	plus	-0.00434769
cnvi0096592	6	88802294	plus	0.00434875
cnvi0067193	17	58457147	plus	0.00440177
cnvi0056343	11	104268371	plus	-0.00445598
cnvi0056345	11	104269750	plus	-0.00446866
cnvi0010413	2	242683518	Bot	0.0044813
cnvi0073510	1	143759330	plus	0.00449953
cnvi0089869	10	5603663	plus	-0.00450795
cnvi0091758	5	45527528	plus	-0.00451077
cnvi0056348	11	104270829	plus	-0.00451589
cnvi0097104	5	180344044	plus	0.00455428
cnvi0065175	9	41115118	plus	0.00457601
cnvi0089792	2	108016728	plus	0.00457971
cnvi0071268	15	86300917	plus	0.00459406
cnvi0055868	8	97520946	plus	-0.00460608
cnvi0134632	7	158317174	plus	-0.00461305
cnvi0069883	6	51199552	plus	-0.00462102
cnvi0060901	6	164546190	plus	0.00462493
cnvi0111554	11	93640313	plus	-0.004644
cnvi0075192	1	111387836	plus	0.00465945
cnvi0113168	16	72319065	plus	-0.00466128
cnvi0058036	12	48710124	plus	0.00466439
cnvi0067597	3	13141862	plus	0.0046679
cnvi0104010	11	964784	plus	0.00467806
cnvi0160712	11	83532853	plus	0.00470821
cnvi0102253	11	60229105	plus	-0.00471075
cnvi0055495	2	97764652	plus	0.00471529
cnvi0126151	3	165655378	plus	-0.00472637
cnvi0130375	6	105756771	plus	-0.00474529
cnvi0149247	3	139300711	plus	0.00478736
cnvi0115420	12	113475874	plus	-0.00479076
cnvi0127868	9	117700691	plus	0.0047992
cnvi0148847	9	96500880	plus	0.00480011
cnvi0121422	17	22023413	plus	0.00480774
cnvi0145992	2	112216638	minus	0.0048109
cnvi0157401	6	51199892	plus	-0.00483922
cnvi0154252	5	83949445	plus	0.00488225
cnvi0151239	13	113991050	plus	0.00490698
cnvi0150249	8	97520825	plus	-0.00490945
cnvi0058033	12	48709861	plus	0.00492233
cnvi0132448	13	33139486	plus	0.00492687
cnvi0139297	5	10731243	plus	-0.00493717
cnvi0058038	12	48710244	plus	0.00495188
cnvi0006475	6	32082888	Top	0.00495275
cnvi0154320	8	16201380	plus	-0.00496977
cnvi0092218	8	119446366	plus	0.00499928
cnvi0139946	17	36991292	minus	0.00503127
cnvi0116721	13	70403170	plus	-0.00503378
cnvi0085484	8	4479376	plus	0.00503646
cnvi0124944	3	53046763	plus	0.00504246
cnvi0126339	21	27176587	plus	-0.00507095
cnvi0108097	20	52289266	plus	0.0050734
cnvi0071271	5	117877716	plus	0.00510626
cnvi0147321	2	22499043	minus	-0.00510763
cnvi0137655	17	25853546	minus	-0.0051331
cnvi0009655	2	12020438	Top	0.00514058
cnvi0069888	6	51199840	plus	-0.00514451
cnvi0127245	14	80653657	plus	-0.005152
cnvi0116032	9	74884041	plus	-0.00518977
cnvi0138749	12	27418592	minus	-0.00520141
cnvi0079543	19	54737112	plus	0.005243
cnvi0146691	2	96613136	plus	0.00525347
cnvi0058035	12	48709972	plus	0.00525762
cnvi0126525	2	143668376	plus	-0.00526576
cnvi0156066	6	159963361	plus	-0.00529212
cnvi0056964	11	49117816	plus	0.00529226
cnvi0145295	5	150220642	minus	0.00529937
cnvi0126707	5	57777408	plus	-0.00530486
cnvi0076177	8	47691272	plus	0.00530584
cnvi0130859	16	16014337	plus	0.00531213
cnvi0147076	1	30605526	plus	-0.00532534
cnvi0131887	5	174553091	plus	-0.00532605
cnvi0107243	16	86770283	plus	0.00535945
cnvi0146336	2	12021066	minus	0.00537742
cnvi0139580	12	33205874	plus	0.0053852
cnvi0140324	11	50241820	minus	0.00540226
cnvi0058030	12	48709707	plus	0.00540516
cnvi0143788	7	74448779	plus	0.00541529
cnvi0076407	7	157941350	plus	-0.00542254
cnvi0112221	13	50475435	plus	-0.00542814
cnvi0056019	5	60003099	plus	0.0054311
cnvi0092798	9	44144427	plus	-0.00544143
cnvi0065713	3	5537153	plus	-0.00544429
cnvi0151598	9	79602531	plus	0.00544514
cnvi0074172	8	1419425	plus	-0.00544739
cnvi0128549	16	84430231	plus	-0.00549003
cnvi0125369	16	80192109	plus	-0.00549675
cnvi0131002	12	131236513	plus	-0.00550378
cnvi0006179	6	31387429	Top	0.00551111
cnvi0140541	17	34557359	minus	0.00552251
cnvi0112939	17	977518	plus	-0.00552979
cnvi0051171	14	42989198	plus	0.00553446
cnvi0146187	1	26546936	minus	0.0055702
cnvi0141690	21	45829525	minus	0.00558407
cnvi0111022	6	25451989	plus	-0.00559886
cnvi0088874	18	73271784	plus	0.00562416
cnvi0155867	14	22420461	plus	0.00562622
cnvi0075194	1	111388098	plus	0.00562624
cnvi0125985	13	114195730	plus	-0.0056435
cnvi0131589	2	53249900	plus	0.00565524
cnvi0132389	10	47964442	plus	-0.00565677
cnvi0146541	2	87395731	minus	0.00567831
cnvi0156091	8	133313619	plus	-0.00571459
cnvi0067592	3	13141604	plus	0.00574179
cnvi0110380	18	45747522	plus	-0.00576777
cnvi0060895	6	164544575	plus	0.00578468
cnvi0056347	11	104269856	plus	-0.0058284
cnvi0057452	15	28661702	plus	0.00587915
cnvi0073355	5	1061290	plus	-0.00589702
cnvi0111020	6	25451870	plus	-0.00589779
cnvi0077502	21	45830558	plus	0.00591035
cnvi0108418	9	82031487	plus	-0.00591358
cnvi0067146	17	73542875	plus	-0.00592405
cnvi0142705	16	18172311	plus	0.00593811
cnvi0113515	15	40590012	plus	-0.00595762
cnvi0147253	3	170534628	minus	-0.00599983
cnvi0137535	8	94416986	plus	0.00599996
cnvi0129457	3	28392521	plus	0.00600552
cnvi0098818	3	56608616	plus	0.0060108
cnvi0153045	19	6896801	plus	-0.00603171
cnvi0135577	20	22839402	plus	-0.00603317
cnvi0082816	5	166403260	plus	0.00605332
cnvi0070608	6	108185700	plus	0.00608787
cnvi0073161	5	34656896	plus	-0.00609091
cnvi0119857	10	66226313	plus	0.00610257
cnvi0079844	15	71476722	plus	0.006106
cnvi0078535	5	37484145	plus	-0.00611127
cnvi0068835	12	71533075	plus	-0.00611781
cnvi0070948	3	2961835	plus	0.00611866
cnvi0145717	5	21332978	minus	-0.00613289
cnvi0139363	1	26545372	minus	0.00616403
cnvi0079545	19	54737218	plus	0.00618296
cnvi0110631	19	11781736	plus	0.00619309
cnvi0034605	15	87841529	plus	-0.00620355
cnvi0064436	11	519635	plus	-0.00621957
cnvi0104859	1	206285998	plus	0.00623165
cnvi0082207	2	126368587	plus	-0.00623291
cnvi0065719	3	5539200	plus	-0.00623827
cnvi0109217	8	129860295	plus	0.00624137
cnvi0135191	13	24749565	plus	0.00624821
cnvi0099419	2	212771830	plus	-0.00625119
cnvi0071278	5	117878075	plus	0.00625145
cnvi0090168	2	89630402	plus	-0.00626023
cnvi0132608	11	2145730	plus	-0.0062758
cnvi0114962	15	83657776	plus	0.00629593
cnvi0060264	3	16240711	plus	0.00633773
cnvi0101681	2	1138847	plus	0.00634416
cnvi0077212	2	235555303	plus	-0.00635097
cnvi0068289	15	79731428	plus	0.00635326
cnvi0090573	10	133731034	plus	-0.00636051
cnvi0095530	3	166845319	plus	0.00636361
cnvi0129342	1	144093587	plus	-0.00637839
cnvi0079555	19	54737890	plus	0.00638704
cnvi0073333	2	1536003	plus	-0.00641248
cnvi0148698	1	207542078	plus	0.0064186
cnvi0123600	6	147934893	plus	-0.00642555
cnvi0064800	8	1299386	plus	-0.00643466
cnvi0154886	5	130229352	plus	0.00645219
cnvi0086124	5	134771527	plus	-0.00647053
cnvi0056354	11	104271986	plus	-0.00647245
cnvi0135395	11	131596991	plus	-0.00647863
cnvi0067808	19	54738626	plus	0.00649041
cnvi0149204	12	72357684	plus	0.00649891
cnvi0063176	20	1895233	plus	-0.00651178
cnvi0099619	15	100514768	plus	0.00651645
cnvi0056011	5	60002291	plus	0.00652138
cnvi0109131	20	914297	plus	0.00653136
cnvi0150861	16	78877600	plus	0.00657432
cnvi0070457	5	150179268	plus	0.00657789
cnvi0052058	8	120158372	plus	-0.00658257
cnvi0079477	5	68932115	plus	-0.00659431
cnvi0114859	14	22583535	plus	0.00661556
cnvi0067595	3	13141758	plus	0.00662781
cnvi0137370	10	57373575	plus	0.00665493
cnvi0069890	6	51199942	plus	-0.00667109
cnvi0111572	6	56944029	plus	0.00667857
cnvi0083192	9	45233104	plus	0.00670951
cnvi0054380	7	26144652	plus	0.00672029
cnvi0136378	12	114726200	plus	-0.00672605
cnvi0151751	2	95879424	plus	-0.00674845
cnvi0116264	6	89276240	plus	-0.00675724
cnvi0056339	16	90183494	plus	-0.00675973
cnvi0077221	2	235557566	plus	-0.00676533
cnvi0116940	9	44780494	plus	-0.00678433
cnvi0121432	15	66098630	plus	0.00678652
cnvi0051363	4	168113449	plus	0.00680487
cnvi0140060	17	39395858	plus	0.00680528
cnvi0126211	7	68262370	plus	-0.00680674
cnvi0122893	13	84481473	plus	0.00684152
cnvi0140261	9	67100756	plus	0.00687016
cnvi0118708	13	24288658	plus	-0.00687335
cnvi0084659	10	46075908	plus	-0.00687381
cnvi0096810	2	167156460	plus	-0.00688123
cnvi0143178	7	74907278	minus	0.00688851
cnvi0126331	1	207859028	plus	-0.0068994
cnvi0139434	12	64215923	minus	-0.00697412
cnvi0145365	4	65528784	plus	-0.00697931
cnvi0056356	11	104272611	plus	-0.00698067
cnvi0111025	6	25452158	plus	-0.00700251
cnvi0119749	7	91562310	plus	0.00702776
cnvi0051549	5	12817413	plus	-0.00702816
cnvi0139571	13	114294880	plus	0.00704166
cnvi0082024	5	27524711	plus	0.00710849
cnvi0068765	19	1033874	plus	0.00712172
cnvi0117736	9	109741326	plus	-0.00712501
cnvi0152492	7	150292518	plus	-0.00714774
cnvi0054379	7	26143457	plus	0.00715648
cnvi0145524	3	194566662	plus	-0.00715672
cnvi0052745	9	32032	plus	-0.00719088
cnvi0140529	17	25853986	plus	-0.00722273
cnvi0132137	15	85953148	plus	0.00723097
cnvi0078755	5	29395682	plus	-0.00723115
cnvi0082763	3	61416327	plus	0.00725314
cnvi0133270	8	113967	plus	0.00726055
cnvi0068285	15	79731223	plus	0.00729968
cnvi0114574	11	120659046	plus	0.00735774
cnvi0128414	2	234700321	plus	-0.00736063
cnvi0158746	3	182177707	plus	0.00738923
cnvi0067564	1	5876620	plus	-0.00738938
cnvi0144776	6	67419765	minus	0.00740198
cnvi0050152	5	137814544	plus	0.00741359
cnvi0116000	12	101235536	plus	-0.00741475
cnvi0095845	17	39536752	plus	0.00742279
cnvi0115199	12	104731114	plus	0.00742364
cnvi0085466	2	4653201	plus	0.00742432
cnvi0109739	20	50653214	plus	0.00743779
cnvi0079544	19	54737165	plus	0.00743797
cnvi0128944	6	133950234	plus	-0.00745639
cnvi0101552	11	116736563	plus	0.00746542
cnvi0096493	8	1197534	plus	0.00751702
cnvi0123117	11	60952880	plus	0.0075201
cnvi0063179	20	1895386	plus	-0.00752423
cnvi0124067	2	5736306	plus	-0.00755253
cnvi0088115	12	50974940	plus	0.00759823
cnvi0137120	8	21653565	minus	0.00763911
cnvi0144313	6	144040475	plus	-0.00765762
cnvi0079556	19	54737947	plus	0.00766111
cnvi0082944	14	106480424	plus	0.00767858
cnvi0148033	9	94870928	minus	0.00769388
cnvi0114888	18	75542967	plus	0.00769702
cnvi0097598	3	99243799	plus	-0.00770068
cnvi0147446	1	86970451	plus	0.00772081
cnvi0110619	19	11780313	plus	0.00772888
cnvi0049912	4	165206072	plus	0.00774205
cnvi0012038	4	40788093	Top	0.00775355
cnvi0126409	8	68546733	plus	0.00776538
cnvi0017342	5	70389672	Bot	0.00778159
cnvi0059162	4	190999881	plus	-0.00778299
cnvi0063324	7	2418063	plus	-0.00778649
cnvi0076582	17	47924296	plus	-0.00780233
cnvi0066902	22	20656950	plus	0.00780972
cnvi0147636	9	140675700	minus	-0.00783171
cnvi0056009	5	60002152	plus	0.00787386
cnvi0108365	6	146737654	plus	0.00788105
cnvi0095233	11	128312348	plus	0.00792095
cnvi0063174	20	1895130	plus	-0.00793139
cnvi0058034	12	48709917	plus	0.00794513
cnvi0058028	12	48709548	plus	0.00797422
cnvi0150227	12	114268318	plus	0.00802159
cnvi0099208	12	32332464	plus	0.0080391
cnvi0079296	10	7013751	plus	-0.00804857
cnvi0069889	6	51199891	plus	-0.00805346
cnvi0056018	5	60002989	plus	0.00805582
cnvi0158895	11	74135203	plus	0.00805832
cnvi0122567	9	91538741	plus	-0.00806362
cnvi0144622	4	158306397	minus	0.0080694
cnvi0134639	3	114960443	plus	-0.00809034
cnvi0134184	1	159123181	plus	0.00809698
cnvi0146238	1	197139188	minus	0.00810379
cnvi0065714	3	5537367	plus	-0.00812121
cnvi0090747	18	77808565	plus	0.00812771
cnvi0068045	5	69522066	plus	-0.00816221
cnvi0107544	8	5881283	plus	-0.00817857
cnvi0153316	22	49878347	plus	-0.00821497
cnvi0135908	12	6507225	plus	0.00821863
cnvi0097172	7	157853514	plus	0.00822027
cnvi0154338	5	87616295	plus	0.00822823
cnvi0007795	16	1003467	Top	-0.00825088
cnvi0099021	8	114043383	plus	0.0082536
cnvi0102705	17	70980234	plus	-0.00826096
cnvi0143363	7	149993613	plus	0.00831122
cnvi0071276	5	117877972	plus	0.00832163
cnvi0089439	17	80929582	plus	-0.00832501
cnvi0094254	7	45218859	plus	-0.00832649
cnvi0140458	17	79478430	plus	0.00832981
cnvi0055867	8	97520892	plus	-0.00837106
cnvi0050591	19	56868688	plus	0.00837311
cnvi0153424	4	138967051	plus	0.00842896
cnvi0102214	10	129830329	plus	0.00843756
cnvi0091801	19	45473502	plus	0.00847879
cnvi0088645	9	45729927	plus	-0.00847993
cnvi0078672	16	30239684	plus	-0.00850962
cnvi0148707	1	87613713	plus	0.00851553
cnvi0065354	9	38867823	plus	0.00852177
cnvi0118736	10	111146701	plus	-0.00852756
cnvi0152524	10	23636395	plus	0.00855021
cnvi0146428	2	110765710	plus	-0.00855158
cnvi0083460	13	19566123	plus	0.00856363
cnvi0119128	22	44381383	plus	0.00858558
cnvi0123148	2	121463522	plus	-0.00859107
cnvi0084898	19	42061367	plus	0.00861459
cnvi0139142	12	39043709	minus	-0.00862403
cnvi0050561	13	50514120	plus	0.00862839
cnvi0132731	7	119234360	plus	0.0086289
cnvi0082807	5	166402795	plus	0.00863656
cnvi0129312	6	10744533	plus	0.00868829
cnvi0133677	15	35197214	plus	0.00868848
cnvi0104347	17	1035001	plus	-0.00869051
cnvi0082155	5	45193674	plus	0.00869783
cnvi0110634	10	86813210	plus	-0.00872853
cnvi0118326	11	130921279	plus	0.00873773
cnvi0145749	5	84221135	minus	0.00875101
cnvi0099587	4	40076740	plus	0.00875192
cnvi0119538	21	24159251	plus	0.00881286
cnvi0056352	11	104271653	plus	-0.00883538
cnvi0118472	17	20430416	plus	0.00884312
cnvi0116781	3	141684842	plus	-0.00885639
cnvi0083652	14	94454679	plus	-0.00885892
cnvi0134834	17	58119742	plus	-0.00889814
cnvi0108096	20	52289195	plus	0.00891285
cnvi0148254	9	98269823	plus	-0.00893344
cnvi0121435	16	75421	plus	-0.00893666
cnvi0087670	6	32430053	plus	0.00894215
cnvi0090159	22	45135829	plus	-0.00896659
cnvi0120411	9	4397611	plus	-0.00899087
cnvi0154756	5	150955158	plus	0.00899396
cnvi0155353	10	126068961	plus	-0.00900021
cnvi0068555	17	34659257	plus	0.0090094
cnvi0055969	1	246684482	plus	-0.00903526
cnvi0071277	5	117878023	plus	0.0090467
cnvi0086475	5	151252390	plus	0.00904701
cnvi0122188	6	157468844	plus	-0.00905151
cnvi0109911	12	38922338	plus	-0.00906796
cnvi0142548	15	83122231	minus	0.00908072
cnvi0151687	1	15365114	plus	0.00908144
cnvi0063183	20	1895605	plus	-0.00909124
cnvi0145245	4	59378135	plus	-0.00909501
cnvi0145293	5	70074704	minus	-0.0090952
cnvi0099262	4	103783066	plus	0.0091182
cnvi0142168	16	28624341	plus	0.00912148
cnvi0131073	6	170811614	plus	-0.00913032
cnvi0058564	12	132880937	plus	0.00913152
cnvi0160332	17	30741588	plus	0.00913257
cnvi0069636	7	74324720	plus	-0.00915209
cnvi0059551	18	75381867	plus	-0.00915704
cnvi0109202	6	32147397	plus	-0.00918152
cnvi0139432	11	49471587	minus	-0.00918739
cnvi0120160	7	158881952	plus	0.00919134
cnvi0124833	5	113567764	plus	0.00919735
cnvi0000527	1	249228449	Bot	0.00920162
cnvi0081616	8	2317876	plus	-0.00923502
cnvi0089289	1	3499965	plus	-0.00926093
cnvi0110702	4	157305717	plus	0.00926241
cnvi0112464	12	34272662	plus	0.00928925
cnvi0082268	15	98761729	plus	-0.00930685
cnvi0087086	1	246397213	plus	0.00931388
cnvi0059785	5	127410041	plus	0.00932006
cnvi0056553	17	1021429	plus	-0.00934679
cnvi0114724	9	127947646	plus	0.00936985
cnvi0069688	8	1839259	plus	0.00939088
cnvi0069887	6	51199789	plus	-0.00941622
cnvi0121426	16	15468476	plus	-0.00942052
cnvi0120673	8	81992804	plus	0.00942353
cnvi0147390	1	248661269	minus	-0.00943644
cnvi0072142	5	165656	plus	-0.00945038
cnvi0159268	16	16786050	plus	0.00947212
cnvi0125586	10	134702209	plus	-0.00947249
cnvi0098627	3	196556383	plus	0.00947444
cnvi0082214	2	126369889	plus	-0.00948184
cnvi0048929	3	177383513	plus	0.00950315
cnvi0126629	3	28392899	plus	0.00951368
cnvi0056451	16	13294821	plus	-0.00951392
cnvi0131714	12	105069054	plus	0.00955883
cnvi0115904	2	61941131	plus	0.00956661
cnvi0141707	16	21899343	minus	0.0095667
cnvi0058040	12	48710563	plus	0.00962459
cnvi0091985	1	13015414	plus	-0.00962611
cnvi0064181	21	41554819	plus	-0.00962784
cnvi0058252	1	199565815	plus	-0.00962992
cnvi0127366	2	114842692	plus	-0.00965201
cnvi0135376	3	176908774	plus	0.00965349
cnvi0086544	8	122239966	plus	-0.00968168
cnvi0088700	10	89250225	plus	0.00970114
cnvi0148727	6	51199592	plus	-0.00970331
cnvi0051158	6	170686452	plus	-0.00972893
cnvi0060690	5	86115917	plus	0.00975964
cnvi0160389	19	54744389	plus	-0.00976282
cnvi0136839	13	92743951	plus	0.00977203
cnvi0120179	18	46396859	plus	-0.00982206
cnvi0157368	16	2993400	plus	0.00982653
cnvi0120943	5	124546149	plus	-0.00982746
cnvi0083600	12	74105342	plus	0.00984629
cnvi0150961	1	248808428	plus	0.00984665
cnvi0122555	16	7261692	plus	-0.00988214
cnvi0154797	3	13141601	plus	0.00988391
cnvi0125656	9	44114886	plus	0.00990861
cnvi0071279	5	117878127	plus	0.0099164
cnvi0121410	9	102188931	plus	-0.00993851
cnvi0146451	2	307797	minus	-0.00996101
cnvi0056349	11	104271103	plus	-0.00996703
cnvi0005981	12	129873400	Bot	-0.00999427
cnvi0060940	14	22775288	plus	0.010003
cnvi0127933	8	2329292	plus	-0.0100036
cnvi0126389	2	112602697	plus	-0.010031
cnvi0126332	15	77589618	plus	0.0100541
cnvi0079392	19	161247	plus	0.0100723
cnvi0133569	5	70128115	plus	-0.0100726
cnvi0065716	3	5538419	plus	-0.010093
cnvi0067596	3	13141810	plus	0.010138
cnvi0115534	16	70979087	plus	0.0101382
cnvi0130943	2	53250200	plus	-0.0101426
cnvi0130000	13	21534547	plus	-0.0101834
cnvi0086631	6	101483631	plus	0.0101902
cnvi0141636	18	15000293	minus	-0.0102007
cnvi0148412	7	73327815	plus	0.0102295
cnvi0107543	8	5881069	plus	0.010244
cnvi0077930	12	130877332	plus	0.010256
cnvi0000762	6	170461363	Bot	-0.0102575
cnvi0149299	18	112151	plus	-0.0102643
cnvi0058029	12	48709654	plus	0.0102734
cnvi0086773	5	899104	plus	-0.0102938
cnvi0146191	1	120778549	minus	-0.0102996
cnvi0112742	13	19927184	plus	0.0103244
cnvi0130777	15	95116447	plus	-0.0103247
cnvi0018716	5	104264230	Top	0.0103335
cnvi0103294	9	9517495	plus	0.0104366
cnvi0108546	6	114868359	plus	0.0104369
cnvi0057461	15	28666642	plus	0.0104417
cnvi0128151	7	153263695	plus	-0.0104916
cnvi0082212	2	126369539	plus	-0.0105319
cnvi0091799	19	45473400	plus	0.0105347
cnvi0094113	12	105950570	plus	-0.0105426
cnvi0105874	19	4663469	plus	-0.0105521
cnvi0154020	6	51200092	plus	-0.0105659
cnvi0051546	5	12815819	plus	-0.0105722
cnvi0144988	4	76800963	plus	0.0105782
cnvi0146814	2	173031705	plus	0.0105919
cnvi0096580	6	88801216	plus	0.010611
cnvi0123057	17	64458511	plus	0.0106247
cnvi0064798	8	1299228	plus	-0.0106365
cnvi0066986	5	68845320	plus	0.0106501
cnvi0094086	11	121585419	plus	0.0106517
cnvi0117718	2	21442861	plus	0.0106657
cnvi0148560	13	30133401	plus	-0.0106901
cnvi0056017	5	60002824	plus	0.0106944
cnvi0132768	2	133180279	plus	0.0106977
cnvi0101705	16	9029713	plus	-0.0107213
cnvi0057154	9	71741381	plus	-0.0107501
cnvi0073603	10	27229542	plus	0.0107577
cnvi0157294	14	22393261	plus	0.0107585
cnvi0016286	11	3320613	Top	0.0107726
cnvi0146077	2	108457640	plus	0.0108107
cnvi0142633	14	73997984	plus	0.010824
cnvi0074666	11	17210344	plus	0.0108329
cnvi0070943	3	2961444	plus	0.0108529
cnvi0092528	1	13173773	plus	0.0108567
cnvi0121538	8	3566807	plus	0.010859
cnvi0116123	20	21026929	plus	0.0108593
cnvi0139569	13	57734543	minus	-0.0108764
cnvi0068841	16	78876980	plus	0.0108777
cnvi0079547	19	54737320	plus	0.0109025
cnvi0144743	3	72783785	plus	0.0109118
cnvi0071207	7	158315747	plus	0.0109194
cnvi0076764	9	41636451	plus	-0.0109271
cnvi0071059	21	47344690	plus	0.0109324
cnvi0101777	15	73660714	plus	-0.0109354
cnvi0093516	17	22071103	plus	-0.0109623
cnvi0149579	12	113360368	plus	-0.0109799
cnvi0118184	8	53896767	plus	-0.0109922
cnvi0117361	3	152611402	plus	-0.011035
cnvi0095955	13	21680397	plus	0.0110499
cnvi0122788	22	34724914	plus	-0.0110504
cnvi0126176	7	110431780	plus	-0.0110553
cnvi0055033	6	139604794	plus	0.0110809
cnvi0148543	12	2161940	plus	-0.01111
cnvi0082808	5	166402846	plus	0.0111375
cnvi0119302	8	63423981	plus	-0.01115
cnvi0082814	5	166403155	plus	0.0111897
cnvi0152975	10	111146161	plus	-0.0111901
cnvi0150762	11	73842453	plus	0.011194
cnvi0056021	5	60003230	plus	0.0112174
cnvi0159495	6	145705708	plus	-0.0112239
cnvi0158050	11	8927325	plus	0.0112475
cnvi0089615	6	33969077	plus	0.0112515
cnvi0095417	11	105294142	plus	0.0112674
cnvi0109549	17	5676515	plus	-0.0112973
cnvi0078785	3	111245455	plus	-0.0112984
cnvi0060698	5	86117171	plus	0.0113228
cnvi0074621	1	236919373	plus	-0.0113327
cnvi0058041	12	48710624	plus	0.0113459
cnvi0137939	8	43159687	minus	0.0114074
cnvi0075968	6	108184760	plus	0.0114119
cnvi0090117	2	147946217	plus	-0.0114128
cnvi0125405	10	87803969	plus	-0.0114142
cnvi0111721	16	6837371	plus	0.0114166
cnvi0067598	3	13141915	plus	0.0114419
cnvi0076877	15	29902127	plus	0.0114441
cnvi0084956	21	25298500	plus	0.0114456
cnvi0130134	19	42204417	plus	-0.0114656
cnvi0069886	6	51199722	plus	-0.011482
cnvi0074587	1	144504549	plus	0.0114872
cnvi0109320	4	171054356	plus	0.0115647
cnvi0079005	6	170403147	plus	-0.01158
cnvi0108360	6	146736034	plus	0.0115833
cnvi0129216	16	56616825	plus	0.0115991
cnvi0147436	1	119319448	minus	-0.0116132
cnvi0112150	21	44808642	plus	0.0116503
cnvi0125600	12	118499207	plus	-0.0116586
cnvi0139998	10	46590406	minus	-0.0116813
cnvi0122509	1	326538	plus	-0.0116903
cnvi0072523	5	21613116	plus	0.011706
cnvi0157098	11	6520475	plus	0.0117221
cnvi0148383	16	67566300	plus	0.0117352
cnvi0158333	1	44337664	plus	-0.0117533
cnvi0060938	14	22775118	plus	0.0117618
cnvi0060691	5	86116312	plus	0.0118113
cnvi0140447	10	66814108	plus	0.011821
cnvi0055157	10	135292224	plus	-0.0118674
cnvi0060049	6	86625771	plus	0.0118822
cnvi0061695	9	137358300	plus	-0.0119076
cnvi0051330	12	33389887	plus	0.0119701
cnvi0077947	7	929570	plus	-0.0119836
cnvi0154035	15	30915959	plus	0.0119864
cnvi0127609	12	125897482	plus	-0.0119965
cnvi0110334	1	15577960	plus	0.0119972
cnvi0127832	13	50475651	plus	-0.0120127
cnvi0073196	10	1369426	plus	-0.0120398
cnvi0116473	8	24725422	plus	-0.0120415
cnvi0061332	8	1298784	plus	0.012066
cnvi0160791	9	69458031	plus	-0.0120899
cnvi0154068	5	87922795	plus	0.0121196
cnvi0071203	7	158315531	plus	0.0121419
cnvi0104681	1	25696101	plus	-0.0121766
cnvi0135538	2	242307974	plus	0.0121923
cnvi0060047	6	86625557	plus	0.0122055
cnvi0102448	19	11485355	plus	-0.0122117
cnvi0114398	5	554845	plus	-0.0122134
cnvi0141047	10	130419356	minus	0.0122157
cnvi0071275	5	117877920	plus	0.0122563
cnvi0081446	21	14742978	plus	0.0122602
cnvi0080032	2	230877584	plus	0.0122623
cnvi0110616	9	38621850	plus	0.0122962
cnvi0049172	8	47528816	plus	0.012297
cnvi0071272	5	117877767	plus	0.0123016
cnvi0124482	15	77589465	plus	0.0123083
cnvi0145935	2	495653	minus	-0.0123128
cnvi0143142	7	39835070	minus	0.0123367
cnvi0077619	22	18621880	plus	0.0123669
cnvi0138029	11	89789734	minus	0.0123831
cnvi0124615	15	23255225	plus	-0.0124087
cnvi0139804	1	196916592	minus	0.0124119
cnvi0007243	14	93106849	Top	-0.0124231
cnvi0147482	9	34922505	minus	0.0124495
cnvi0070871	4	132662279	plus	-0.0124703
cnvi0063175	20	1895181	plus	-0.0124837
cnvi0117095	6	28630937	plus	0.0125083
cnvi0069885	6	51199670	plus	-0.0125405
cnvi0160845	10	51295245	plus	-0.0125443
cnvi0155672	17	34292138	plus	0.0125618
cnvi0061338	8	1299102	plus	-0.0125643
cnvi0126802	9	136683088	plus	0.012575
cnvi0124707	6	169126223	plus	0.0125825
cnvi0080113	2	116503320	plus	0.0125939
cnvi0086057	4	185768269	plus	-0.0126001
cnvi0089948	18	24409612	plus	-0.0126179
cnvi0107703	15	22746765	plus	-0.0126354
cnvi0100953	15	53975563	plus	0.012652
cnvi0052065	8	120160633	plus	-0.0126614
cnvi0152431	13	52819200	plus	0.0126848
cnvi0143787	7	45084285	minus	0.0126979
cnvi0103893	17	1046609	plus	0.0127104
cnvi0122764	12	7822722	plus	-0.0127257
cnvi0128323	8	63423645	plus	-0.0127357
cnvi0122379	3	88665162	plus	0.0127835
cnvi0059671	2	146866008	plus	-0.0127989
cnvi0057155	9	71741452	plus	-0.0128128
cnvi0128204	6	51668849	plus	0.0128173
cnvi0139690	4	189883448	minus	-0.0128207
cnvi0016556	16	2671298	Bot	-0.0128307
cnvi0130988	6	162502888	plus	-0.0128736
cnvi0089872	10	5604103	plus	-0.0129345
cnvi0123757	17	10241051	plus	-0.0129577
cnvi0055310	19	56362915	plus	-0.0129583
cnvi0160493	12	84760870	plus	0.0129641
cnvi0097769	1	99891232	plus	-0.0129952
cnvi0048923	3	177383146	plus	0.0130091
cnvi0114097	19	51417559	plus	-0.0130394
cnvi0056190	2	242746582	plus	-0.0130776
cnvi0068669	9	96501178	plus	0.0130786
cnvi0146532	2	12021116	minus	0.0131466
cnvi0155812	17	11211376	plus	-0.0131617
cnvi0016269	10	89071793	Bot	-0.0131693
cnvi0145544	6	84678043	minus	-0.013172
cnvi0131951	17	66797982	plus	-0.013233
cnvi0063410	7	76656331	plus	-0.0132428
cnvi0056007	5	60001992	plus	0.0132429
cnvi0078917	6	113777577	plus	-0.0132451
cnvi0148494	1	180600878	plus	0.0132517
cnvi0127520	6	26772444	plus	0.0132774
cnvi0094030	11	40683387	plus	0.0132855
cnvi0142655	15	21233691	minus	-0.0132959
cnvi0069884	6	51199603	plus	-0.0133553
cnvi0067255	3	101359101	plus	0.0133629
cnvi0089450	17	80930563	plus	-0.0133648
cnvi0055634	14	104718029	plus	-0.0133865
cnvi0144565	5	61884417	minus	-0.0133926
cnvi0135731	12	123140999	plus	0.0133946
cnvi0145009	4	92161767	minus	0.0134017
cnvi0160484	18	38864903	plus	-0.013415
cnvi0057163	9	71742433	plus	-0.0134161
cnvi0116097	2	111980740	plus	0.0134208
cnvi0149302	12	59970684	plus	-0.0134321
cnvi0058032	12	48709810	plus	0.0134456
cnvi0126894	7	22745734	plus	-0.0134461
cnvi0072725	9	44732784	plus	0.0134495
cnvi0144863	5	12813412	minus	-0.0134662
cnvi0158306	5	166403273	plus	0.0134662
cnvi0065978	5	150216647	plus	0.0134689
cnvi0084896	19	42060331	plus	0.0134692
cnvi0157760	8	103314725	plus	0.0134724
cnvi0077962	11	134709652	plus	-0.0134825
cnvi0085922	20	44177565	plus	-0.0135023
cnvi0096960	4	56266973	plus	0.0135132
cnvi0154191	2	73067593	plus	0.0135356
cnvi0118335	20	36794793	plus	0.01356
cnvi0122349	9	96663101	plus	-0.0135618
cnvi0099046	3	160684498	plus	0.0135624
cnvi0049647	22	35298991	plus	0.0135784
cnvi0143748	7	158438543	plus	0.0136089
cnvi0131079	12	118937558	plus	-0.0136347
cnvi0062409	2	106695533	plus	0.0136583
cnvi0065700	4	107605836	plus	0.013659
cnvi0115047	6	28839244	plus	0.0136639
cnvi0082809	5	166402897	plus	0.0136725
cnvi0157542	7	56437057	plus	0.0136733
cnvi0067174	16	89714294	plus	0.0136796
cnvi0082307	1	109025373	plus	-0.0137009
cnvi0109413	8	19588543	plus	-0.0137518
cnvi0108154	3	163662238	plus	0.0137597
cnvi0141586	15	32831243	minus	0.0137605
cnvi0111922	2	188384662	plus	-0.013764
cnvi0150181	5	17600348	plus	0.0137717
cnvi0063286	10	2543919	plus	-0.013776
cnvi0155828	6	23743422	plus	0.0138088
cnvi0018541	4	107608515	Top	0.013811
cnvi0112520	11	39226705	plus	0.013819
cnvi0081593	4	58817010	plus	0.013856
cnvi0075183	20	62807640	plus	-0.0138943
cnvi0143046	7	76280074	minus	-0.0138994
cnvi0120612	5	105007042	plus	0.0139034
cnvi0095920	5	150881304	plus	0.0139132
cnvi0103449	10	49780350	plus	0.0139266
cnvi0137242	8	80038171	plus	-0.0139416
cnvi0062499	5	46271423	plus	-0.0140057
cnvi0063284	10	2543817	plus	-0.0140162
cnvi0156315	7	62769616	plus	0.0140353
cnvi0082016	19	55204346	plus	0.0140436
cnvi0058510	7	63213425	plus	0.0140453
cnvi0141390	15	28991904	minus	0.0140625
cnvi0054378	7	26141904	plus	0.0141214
cnvi0121813	14	105219050	plus	-0.014135
cnvi0060902	6	164546547	plus	0.0142066
cnvi0051879	16	1003261	plus	-0.0142358
cnvi0147464	1	206272233	minus	-0.0142378
cnvi0121082	7	12122402	plus	0.0142485
cnvi0118262	12	72758385	plus	-0.0142586
cnvi0058284	2	12020351	plus	0.0142733
cnvi0112879	6	153299704	plus	0.0142945
cnvi0160648	22	28754751	plus	-0.0143468
cnvi0156308	3	177383407	plus	0.0143509
cnvi0075310	12	130863936	plus	-0.0143661
cnvi0093091	2	140958948	plus	-0.0144008
cnvi0158841	3	177383157	plus	0.0144037
cnvi0082209	2	126368922	plus	-0.0144274
cnvi0056075	4	138966862	plus	0.014459
cnvi0137400	15	82964048	minus	0.0144623
cnvi0119621	14	86152275	plus	0.0144649
cnvi0134608	1	241595853	plus	0.0144846
cnvi0138613	3	109254998	plus	0.0144941
cnvi0049642	18	76296402	plus	0.0145022
cnvi0090163	22	45136047	plus	-0.0145147
cnvi0140157	16	32163605	minus	-0.0145164
cnvi0084224	1	106136607	plus	0.0145332
cnvi0099453	1	32545882	plus	0.0145398
cnvi0071894	10	129145904	plus	-0.0145469
cnvi0118220	4	24966643	plus	0.014556
cnvi0119697	9	84691341	plus	0.0145818
cnvi0109111	20	40339299	plus	0.0145883
cnvi0134405	11	76107443	plus	0.0146047
cnvi0105602	9	36363701	plus	0.0146778
cnvi0131447	10	12528650	plus	0.0146837
cnvi0157095	7	128306315	plus	0.0146877
cnvi0149029	8	100214175	plus	0.0146899
cnvi0157968	14	22774911	plus	0.0146994
cnvi0052494	16	85439802	plus	0.0146997
cnvi0063954	7	157734005	plus	-0.0147279
cnvi0050550	13	50513148	plus	0.0147364
cnvi0130237	11	57246939	plus	-0.0147379
cnvi0129397	6	105757031	plus	-0.0147445
cnvi0085517	8	18857608	plus	-0.0147577
cnvi0097103	5	180343993	plus	0.0147604
cnvi0104707	8	74610609	plus	0.0147733
cnvi0082213	2	126369667	plus	-0.0147758
cnvi0133025	1	13051819	plus	-0.0147822
cnvi0152181	1	243637328	plus	0.0147964
cnvi0130767	7	111232437	plus	0.0148263
cnvi0097592	8	136219560	plus	-0.014848
cnvi0094781	8	16202942	plus	-0.0148883
cnvi0116454	19	28408838	plus	0.0149
cnvi0077058	8	143979356	plus	0.0149006
cnvi0020334	15	30870695	Bot	0.0149279
cnvi0146327	2	24605965	minus	0.0149376
cnvi0129302	9	41976253	plus	0.0149385
cnvi0137061	20	62766533	minus	-0.0149658
cnvi0119286	10	45061915	plus	-0.0149869
cnvi0101300	19	18747376	plus	-0.0149887
cnvi0112888	5	31347990	plus	0.0149915
cnvi0091798	19	45473349	plus	0.0150311
cnvi0158044	3	158051707	plus	0.0150317
cnvi0067835	4	753228	plus	-0.0150521
cnvi0143346	21	14993486	minus	-0.015128
cnvi0100935	5	10682065	plus	-0.0151306
cnvi0120527	7	122858327	plus	-0.0151418
cnvi0060686	5	86115347	plus	0.0151446
cnvi0156747	1	149514377	plus	-0.0151576
cnvi0154348	2	92292874	plus	-0.0151777
cnvi0110305	19	51459949	plus	0.0152107
cnvi0098008	19	466320	plus	-0.0152533
cnvi0098121	19	52693649	plus	-0.0152539
cnvi0056008	5	60002097	plus	0.0152565
cnvi0153288	2	1320444	plus	0.0152755
cnvi0140363	10	66814706	minus	0.0152771
cnvi0084028	9	41051704	plus	0.0152899
cnvi0110476	12	91722417	plus	-0.0152953
cnvi0006182	6	31426498	Bot	0.0153035
cnvi0054401	10	114115463	plus	0.015311
cnvi0088729	5	180878581	plus	0.0153138
cnvi0120770	17	19025649	plus	-0.0153282
cnvi0090068	12	4044214	plus	0.0153387
cnvi0157377	1	31124514	plus	-0.0153541
cnvi0136958	16	28773993	minus	0.015363
cnvi0139331	1	115923081	plus	-0.0153776
cnvi0007767	15	101852376	Bot	-0.0153787
cnvi0114399	6	595674	plus	0.0153909
cnvi0157821	11	55029625	plus	-0.0154845
cnvi0061598	4	189366247	plus	-0.0154888
cnvi0121268	2	174417171	plus	-0.0154991
cnvi0109408	16	76718424	plus	-0.0155258
cnvi0050246	1	60106320	plus	0.0155341
cnvi0101405	1	29009662	plus	0.0155389
cnvi0130008	18	43978739	plus	-0.0155479
cnvi0141645	18	23750476	minus	-0.0155486
cnvi0082287	15	60592755	plus	0.0155752
cnvi0144127	7	74450177	plus	0.0155802
cnvi0069830	6	32779454	plus	-0.0155957
cnvi0122300	6	102911819	plus	-0.0155963
cnvi0117779	6	132107670	plus	-0.0155987
cnvi0113925	8	132092613	plus	-0.0156287
cnvi0067618	5	98841544	plus	-0.0156452
cnvi0137351	17	25765256	minus	0.0156464
cnvi0150900	3	171911507	plus	0.015653
cnvi0111586	19	20058458	plus	-0.0156614
cnvi0080064	8	114056593	plus	0.0156746
cnvi0151278	5	166402773	plus	0.0157032
cnvi0121034	16	518128	plus	-0.0157089
cnvi0126799	1	48470732	plus	0.0157155
cnvi0084313	4	140236805	plus	0.0157224
cnvi0112914	12	111947018	plus	0.0157358
cnvi0143510	7	24471935	minus	0.0157396
cnvi0112007	4	3492332	plus	-0.0157845
cnvi0120738	4	132897559	plus	-0.0157943
cnvi0120581	1	144220577	plus	-0.0157997
cnvi0112795	7	154710762	plus	0.0157997
cnvi0114718	12	131024312	plus	-0.0158052
cnvi0019353	1	161420743	Bot	-0.0158054
cnvi0110376	18	45747070	plus	0.0158184
cnvi0097517	18	53363860	plus	-0.01582
cnvi0160603	16	2154900	plus	-0.0158312
cnvi0068842	16	78877048	plus	0.0158357
cnvi0072150	5	166637	plus	-0.01584
cnvi0143348	21	38574573	minus	0.0158468
cnvi0093752	1	231441576	plus	-0.0159041
cnvi0071723	17	75755762	plus	0.0159253
cnvi0125506	12	91659077	plus	-0.0159296
cnvi0080975	22	51124975	plus	-0.0159438
cnvi0145805	5	69207901	minus	-0.0160126
cnvi0154938	6	96853080	plus	-0.0160144
cnvi0015642	8	7802676	Top	0.0160249
cnvi0099037	19	6989594	plus	0.0160335
cnvi0083128	21	11176610	plus	-0.0160449
cnvi0070164	11	72810	plus	0.016061
cnvi0118896	1	224902774	plus	-0.0160685
cnvi0122899	11	39227365	plus	0.0160871
cnvi0125629	12	130076979	plus	0.0160874
cnvi0119173	15	28905670	plus	-0.0161026
cnvi0127608	12	53054066	plus	-0.0161147
cnvi0052399	6	23743578	plus	0.0161218
cnvi0077168	21	47026803	plus	0.0161244
cnvi0143750	7	154449151	minus	-0.0161325
cnvi0034155	3	141967801	plus	-0.0161678
cnvi0105201	22	19981545	plus	-0.0161829
cnvi0106214	18	6871788	plus	0.0161878
cnvi0149333	22	46873037	plus	0.0161899
cnvi0078090	14	22420262	plus	0.0161918
cnvi0099393	14	73529155	plus	0.0161945
cnvi0060695	5	86116865	plus	0.0162051
cnvi0065699	4	107605483	plus	0.0162164
cnvi0123259	5	90618539	plus	0.0162329
cnvi0139754	3	140438568	plus	0.0162359
cnvi0065707	4	107608239	plus	0.0162374
cnvi0132824	7	98740547	plus	-0.0162471
cnvi0145831	3	75544469	minus	-0.0162588
cnvi0064805	8	1299774	plus	-0.0162717
cnvi0113298	12	41028652	plus	-0.0163173
cnvi0058276	2	12019597	plus	0.0163318
cnvi0105940	1	3084614	plus	-0.0163405
cnvi0146337	2	24603373	minus	0.0163517
cnvi0074192	12	69862225	plus	0.0163567
cnvi0057746	3	68635779	plus	-0.0163582
cnvi0149356	15	53881259	plus	-0.0163589
cnvi0111941	9	45442687	plus	-0.0163687
cnvi0153197	16	33949300	plus	-0.0163832
cnvi0006215	12	131966043	Bot	-0.0163846
cnvi0134160	18	4509029	plus	0.0163879
cnvi0064094	3	183674644	plus	-0.0164228
cnvi0063182	20	1895552	plus	-0.0164764
cnvi0073182	5	16179973	plus	-0.016485
cnvi0072328	9	129248066	plus	0.0164922
cnvi0128899	5	112218261	plus	-0.0165116
cnvi0128297	17	18598340	plus	-0.0165117
cnvi0087274	19	9283234	plus	0.0165168
cnvi0099547	1	59250312	plus	-0.0165359
cnvi0135299	4	1040425	plus	-0.0165532
cnvi0084416	6	49436692	plus	0.0165627
cnvi0160720	4	107016852	plus	0.0165725
cnvi0091562	11	9726672	plus	0.016576
cnvi0109364	5	52499723	plus	-0.0165962
cnvi0121497	1	195363916	plus	-0.016602
cnvi0079554	19	54737834	plus	0.0166151
cnvi0088412	17	25486565	plus	0.0166275
cnvi0101399	1	29009320	plus	0.0166324
cnvi0095997	5	2519060	plus	0.0166567
cnvi0107246	16	86770694	plus	0.0166711
cnvi0060426	15	22680955	plus	0.0166789
cnvi0138097	16	33230076	plus	0.0166867
cnvi0145347	4	49331315	minus	-0.0166885
cnvi0158001	11	4819875	plus	0.0167021
cnvi0056463	16	13296283	plus	-0.0167146
cnvi0110628	19	11781185	plus	0.0167221
cnvi0112425	9	46117771	plus	-0.0167311
cnvi0128664	8	69187026	plus	0.0167455
cnvi0094539	6	9177495	plus	-0.0167897
cnvi0148263	9	38942493	minus	0.0167907
cnvi0131085	17	77487054	plus	-0.0167927
cnvi0068845	16	78877201	plus	0.0167949
cnvi0153126	12	43152634	plus	0.0168083
cnvi0148305	6	118029108	plus	0.0168128
cnvi0082121	6	47565662	plus	-0.0168151
cnvi0139878	17	5044669	minus	0.0168189
cnvi0115005	6	4570146	plus	-0.0168206
cnvi0052400	6	23743702	plus	0.0168288
cnvi0067012	1	224202872	plus	-0.0168466
cnvi0154409	5	166402873	plus	0.0168469
cnvi0052052	8	120156014	plus	-0.0168924
cnvi0091802	19	45473555	plus	0.0168933
cnvi0148344	5	33688744	plus	-0.0168954
cnvi0118641	2	97909443	plus	-0.0169172
cnvi0126529	9	19273946	plus	0.0169203
cnvi0127194	2	1460430	plus	0.0169604
cnvi0084478	6	168877831	plus	0.0169664
cnvi0087888	17	412251	plus	0.0169756
cnvi0056805	11	31394522	plus	0.0169759
cnvi0085076	4	42709154	plus	-0.0169829
cnvi0088593	12	132186313	plus	-0.016988
cnvi0078823	20	62749209	plus	0.0170063
cnvi0160006	2	91918024	plus	-0.017007
cnvi0056072	4	138966709	plus	0.0170201
cnvi0091487	11	110490309	plus	0.0170202
cnvi0136074	2	124154807	plus	-0.0170231
cnvi0105813	13	24405791	plus	-0.0170252
cnvi0090420	7	157892335	plus	-0.0170491
cnvi0083933	10	115545544	plus	-0.0170511
cnvi0123376	5	61238318	plus	-0.0170799
cnvi0100112	18	77282112	plus	-0.0170833
cnvi0124621	18	72077794	plus	-0.0170855
cnvi0094181	17	8650708	plus	0.0170908
cnvi0133125	17	977674	plus	-0.0171063
cnvi0089014	2	91970287	plus	0.0171149
cnvi0122036	3	191011464	plus	0.0171336
cnvi0060700	5	86117337	plus	0.0171492
cnvi0135655	13	113325186	plus	0.0171559
cnvi0070462	5	150180480	plus	0.0171585
cnvi0110348	8	95726724	plus	0.0171902
cnvi0135185	7	31053239	plus	-0.0172077
cnvi0103204	15	53881226	plus	-0.0172508
cnvi0082547	5	68320650	plus	0.0172727
cnvi0143704	21	18938871	plus	0.017307
cnvi0156632	12	133352828	plus	0.0173197
cnvi0108807	5	8276508	plus	-0.0173229
cnvi0123420	12	74104905	plus	0.0173472
cnvi0121151	2	74968717	plus	-0.0173743
cnvi0065718	3	5538821	plus	-0.0173993
cnvi0059781	5	127409753	plus	0.0174133
cnvi0067591	3	13141553	plus	0.017421
cnvi0105956	2	234306085	plus	-0.0174345
cnvi0109397	16	76716782	plus	-0.0174482
cnvi0118992	9	30908964	plus	-0.0174589
cnvi0128278	9	25724611	plus	0.0174767
cnvi0148023	9	116211269	minus	0.0174911
cnvi0110208	5	25822147	plus	0.0174992
cnvi0090167	22	45136279	plus	-0.0175232
cnvi0098710	14	79162405	plus	-0.0175276
cnvi0153504	1	15365314	plus	0.0175396
cnvi0143964	7	110900696	minus	0.0175496
cnvi0056006	5	60001832	plus	0.0175681
cnvi0129230	10	37695981	plus	-0.0175771
cnvi0060642	9	89155694	plus	-0.017594
cnvi0052062	8	120159487	plus	-0.0176123
cnvi0084124	13	35631132	plus	-0.0176182
cnvi0105808	13	24405404	plus	-0.0176321
cnvi0078713	13	58594746	plus	0.0176414
cnvi0082511	14	54316815	plus	-0.0176912
cnvi0152233	12	131367248	plus	0.0176918
cnvi0087843	1	450055	plus	-0.0177008
cnvi0054397	10	114113891	plus	0.0177172
cnvi0126964	6	49972877	plus	-0.0177314
cnvi0071019	13	114851092	plus	0.0177361
cnvi0090899	15	83060021	plus	0.017769
cnvi0132229	16	24147441	plus	-0.0177944
cnvi0106964	19	54359307	plus	0.0178038
cnvi0122942	15	35197318	plus	0.0178135
cnvi0141713	16	34487902	plus	0.0178388
cnvi0079290	12	53050171	plus	0.0178459
cnvi0062143	3	194786178	plus	0.0178571
cnvi0101526	19	17008224	plus	-0.0178676
cnvi0056450	16	13294770	plus	-0.0178869
cnvi0060042	6	86625046	plus	0.017893
cnvi0083789	17	11211941	plus	-0.0179281
cnvi0151881	6	51199992	plus	-0.0179357
cnvi0097744	12	43152329	plus	0.0179678
cnvi0059645	1	80222787	plus	-0.0179778
cnvi0159517	15	21234292	plus	-0.0179973
cnvi0152555	16	78877300	plus	0.0180116
cnvi0147353	9	45711586	minus	-0.0180337
cnvi0051887	16	1003936	plus	-0.0180357
cnvi0064366	2	242510017	plus	-0.0180668
cnvi0141016	8	12285181	plus	-0.0180674
cnvi0058242	1	199564397	plus	-0.0180706
cnvi0075354	11	89505929	plus	0.0180769
cnvi0123704	20	62866260	plus	-0.0180917
cnvi0122476	6	77870854	plus	0.0181054
cnvi0060694	5	86116801	plus	0.018108
cnvi0068667	9	96500697	plus	0.0181104
cnvi0112598	16	7823654	plus	-0.0181329
cnvi0118260	20	51159130	plus	0.0181367
cnvi0139340	2	26031892	minus	0.01815
cnvi0115851	2	20645597	plus	0.0181605
cnvi0125943	16	53164935	plus	-0.0181839
cnvi0129987	18	72077586	plus	-0.0181976
cnvi0119730	20	62919581	plus	-0.0182073
cnvi0115999	3	186182573	plus	-0.0182167
cnvi0125695	8	140161182	plus	-0.0182299
cnvi0148735	3	177383307	plus	0.0182407
cnvi0158635	4	190386757	plus	-0.0182442
cnvi0121672	2	204306490	plus	-0.0182674
cnvi0068282	15	79731069	plus	0.0182752
cnvi0143353	21	29404391	plus	0.0183116
cnvi0133409	3	28392197	plus	0.0183319
cnvi0113080	11	101073635	plus	-0.0183828
cnvi0080112	2	116503213	plus	0.018398
cnvi0096612	4	26255691	plus	0.018412
cnvi0057349	6	3146269	plus	-0.0184257
cnvi0119652	12	106381338	plus	-0.0184331
cnvi0137608	10	48844005	minus	-0.0184541
cnvi0115799	20	51158292	plus	0.0184593
cnvi0074985	4	61999855	plus	0.0184611
cnvi0140466	17	21855552	minus	0.0184689
cnvi0137384	15	22842798	plus	0.0184832
cnvi0085754	17	22035522	plus	0.0184835
cnvi0146545	2	231437364	minus	-0.0185034
cnvi0139484	11	48902330	minus	-0.0185045
cnvi0054217	1	110219983	plus	-0.0185046
cnvi0062550	5	17714477	plus	0.0185565
cnvi0153261	4	76955127	plus	0.0185879
cnvi0084538	8	13815153	plus	-0.0186059
cnvi0119363	7	64499392	plus	-0.0186088
cnvi0153979	11	2439675	plus	-0.0186426
cnvi0056068	4	138966505	plus	0.0186803
cnvi0157217	15	77628696	plus	-0.018686
cnvi0152966	7	91033065	plus	-0.0187028
cnvi0159086	2	184547156	plus	-0.0187291
cnvi0126833	2	43148145	plus	-0.01875
cnvi0112933	12	6506685	plus	0.0187529
cnvi0057156	9	71741573	plus	-0.0187561
cnvi0152832	22	45136637	plus	-0.0187706
cnvi0052463	2	1090351	plus	-0.0187904
cnvi0134918	1	143902132	plus	-0.0188261
cnvi0051167	14	42987971	plus	0.018833
cnvi0158824	9	71741481	plus	-0.018857
cnvi0092181	2	213987405	plus	0.0188582
cnvi0089735	22	33663680	plus	-0.0188678
cnvi0009018	18	77524966	Top	-0.0188712
cnvi0079562	11	134035281	plus	-0.0188724
cnvi0139448	11	10530157	minus	0.0188862
cnvi0128757	2	231884877	plus	-0.0188936
cnvi0107715	15	22748723	plus	-0.0189031
cnvi0050312	22	21091568	plus	0.0189077
cnvi0154096	9	89155381	plus	-0.0189364
cnvi0085931	21	20074287	plus	-0.0189436
cnvi0082211	2	126369373	plus	-0.0189512
cnvi0051550	5	12818813	plus	-0.0189634
cnvi0126681	5	127409698	plus	0.0189657
cnvi0107652	9	39662910	plus	0.0190236
cnvi0116977	1	247596866	plus	-0.0190391
cnvi0133022	8	95647135	plus	-0.0190562
cnvi0139452	13	25533089	minus	0.0190573
cnvi0086181	6	55384070	plus	-0.0190793
cnvi0116815	5	14996669	plus	-0.0190916
cnvi0158444	11	134800091	plus	0.0190919
cnvi0062403	2	106695201	plus	0.0190964
cnvi0104697	3	16639904	plus	0.0190972
cnvi0074989	4	62000342	plus	0.0191098
cnvi0087239	6	145705579	plus	-0.0191313
cnvi0144342	6	29042308	plus	0.0191382
cnvi0125100	10	50985524	plus	0.0191647
cnvi0146525	2	112485203	plus	-0.0191674
cnvi0145956	2	159732126	minus	0.019178
cnvi0062445	17	549829	plus	-0.0192076
cnvi0146663	1	64251	plus	0.0192275
cnvi0107653	9	39662962	plus	0.0192731
cnvi0089708	10	67232543	plus	0.0192783
cnvi0093156	7	1113478	plus	-0.0192966
cnvi0079887	12	111978946	plus	0.0193138
cnvi0143494	7	75082121	minus	-0.019322
cnvi0106187	3	171892866	plus	-0.0193326
cnvi0069882	6	51199500	plus	-0.0193706
cnvi0134885	22	47996213	plus	-0.0193773
cnvi0137581	11	166802	minus	-0.0194401
cnvi0085474	8	2449280	plus	0.0194452
cnvi0118592	2	43147965	plus	-0.0194579
cnvi0084179	14	20108013	plus	0.0194586
cnvi0070606	6	108185545	plus	0.0194626
cnvi0144245	6	84677889	plus	-0.0194669
cnvi0078044	5	108551129	plus	-0.0194708
cnvi0070794	11	89808395	plus	0.019474
cnvi0141168	10	27703912	plus	0.0194922
cnvi0136698	4	189717617	plus	0.0195009
cnvi0134761	4	58720352	plus	-0.0195218
cnvi0138544	5	99327373	minus	0.0195344
cnvi0108777	22	17311210	plus	0.0195392
cnvi0051939	6	35629669	plus	0.0195748
cnvi0053463	12	129573111	plus	-0.0196024
cnvi0009654	2	12020116	Top	0.0196073
cnvi0124896	10	75377747	plus	-0.01963
cnvi0064743	5	69817994	plus	0.0196358
cnvi0157970	13	19566301	plus	-0.0196417
cnvi0095027	18	77117074	plus	-0.0196457
cnvi0129349	13	114195620	plus	-0.0196608
cnvi0099440	1	9320237	plus	0.0196923
cnvi0057164	9	71742611	plus	-0.0197546
cnvi0063164	20	59964988	plus	-0.0197561
cnvi0143890	5	54826054	plus	0.0197636
cnvi0097045	4	70467612	plus	-0.0197657
cnvi0104356	15	63482308	plus	0.0197801
cnvi0120291	15	28841834	plus	-0.0197804
cnvi0096743	12	86697806	plus	0.0197881
cnvi0084554	2	42449229	plus	0.0197901
cnvi0127982	7	64499560	plus	-0.0198045
cnvi0125223	4	146903534	plus	0.0198152
cnvi0069268	7	65591549	plus	0.0198211
cnvi0120486	4	159800639	plus	-0.0198244
cnvi0123777	3	34250044	plus	-0.0198381
cnvi0159550	5	21376944	plus	0.0198413
cnvi0154625	1	57757463	plus	0.0198431
cnvi0094883	4	179241048	plus	-0.0198508
cnvi0142586	15	40957931	minus	0.0198542
cnvi0122864	17	32338442	plus	-0.0198777
cnvi0110203	7	8465223	plus	0.0198921
cnvi0121394	11	56946979	plus	-0.0198979
cnvi0107538	8	5880801	plus	0.0199088
cnvi0056351	11	104271598	plus	-0.0199141
cnvi0081605	12	132064016	plus	0.0199164
cnvi0146223	1	147961737	minus	0.0199297
cnvi0063087	19	199172	plus	-0.0199447
cnvi0115906	21	30987157	plus	-0.0199601
cnvi0055931	12	132062088	plus	0.0199628
cnvi0136618	8	20784351	plus	-0.0199655
cnvi0083605	2	2739712	plus	-0.0199678
cnvi0060897	6	164544970	plus	0.0199814
cnvi0147078	2	120946761	minus	0.0200024
cnvi0129067	4	21782088	plus	-0.0200368
cnvi0056459	16	13296039	plus	-0.0200513
cnvi0149445	11	104006391	plus	-0.0200685
cnvi0151989	9	96501330	plus	0.0201339
cnvi0111169	11	127203332	plus	0.0201429
cnvi0138424	11	4260125	minus	0.0201495
cnvi0099022	8	114043745	plus	0.0201695
cnvi0144045	20	37554676	plus	0.020176
cnvi0157028	16	15950350	plus	0.0201825
cnvi0120750	7	134231845	plus	-0.0202146
cnvi0065709	4	107608866	plus	0.0202181
cnvi0128270	10	132372067	plus	0.0202432
cnvi0143618	7	57093829	minus	-0.0202514
cnvi0155108	17	30813688	plus	-0.0202527
cnvi0111359	9	137495692	plus	-0.0202673
cnvi0149824	7	25456976	plus	-0.0202788
cnvi0098726	9	2150233	plus	-0.0202829
cnvi0136341	1	245266387	plus	0.0202839
cnvi0072581	20	37055744	plus	0.0202856
cnvi0091134	4	110842626	plus	0.0202909
cnvi0119491	1	66041059	plus	-0.0203243
cnvi0076994	2	12312009	plus	0.0203245
cnvi0070458	5	150179350	plus	0.020327
cnvi0143016	7	104638000	minus	0.0203346
cnvi0085317	11	62838317	plus	-0.0203517
cnvi0080511	15	55656204	plus	-0.0203722
cnvi0071373	9	138339032	plus	-0.0203967
cnvi0099017	8	114041227	plus	0.0203968
cnvi0159646	11	975751	plus	-0.0203995
cnvi0142588	15	32546828	plus	0.0204097
cnvi0121171	7	136936433	plus	-0.0204346
cnvi0135698	10	17872192	plus	-0.0204403
cnvi0098728	9	2150454	plus	-0.0204452
cnvi0132626	1	207859334	plus	-0.0204542
cnvi0064394	8	140606126	plus	-0.0204597
cnvi0065627	17	80629301	plus	0.0204631
cnvi0140353	11	89709138	minus	0.020494
cnvi0113868	8	9615055	plus	-0.0205168
cnvi0113229	14	35898158	plus	0.0205261
cnvi0116946	6	112423338	plus	0.0205401
cnvi0139295	5	40160100	minus	0.0205551
cnvi0060539	17	3590515	plus	-0.0205809
cnvi0159576	9	140736330	plus	-0.0205901
cnvi0148856	16	28426050	plus	0.0206159
cnvi0086201	6	124236051	plus	-0.0206315
cnvi0106826	16	70219219	plus	-0.0206483
cnvi0086147	1	87030178	plus	0.0206639
cnvi0085796	17	39217433	plus	0.0206642
cnvi0124822	5	106090071	plus	0.0206736
cnvi0059142	13	114602589	plus	-0.0206857
cnvi0103226	16	83005035	plus	0.0206907
cnvi0152853	16	78877100	plus	0.0206967
cnvi0160490	8	144007999	plus	-0.0206971
cnvi0129939	14	19601618	plus	0.0206986
cnvi0062227	1	248351511	plus	-0.0207147
cnvi0082815	5	166403209	plus	0.0207203
cnvi0082112	6	47564992	plus	-0.0207374
cnvi0129028	15	70515344	plus	0.0207675
cnvi0071866	4	132664374	plus	-0.0207719
cnvi0080161	12	70680001	plus	0.0207751
cnvi0116944	1	241595313	plus	0.0207801
cnvi0153862	11	39226375	plus	0.0208342
cnvi0100357	19	4692961	plus	-0.0208479
cnvi0157687	1	187754228	plus	0.0208587
cnvi0096581	6	88801304	plus	0.0209243
cnvi0101698	8	27382482	plus	0.0209245
cnvi0114611	1	34029535	plus	-0.0209296
cnvi0105597	9	36363360	plus	0.0209519
cnvi0094187	7	64346851	plus	0.0209546
cnvi0078915	6	113777474	plus	-0.0209588
cnvi0078858	7	154931885	plus	0.0209686
cnvi0052402	6	23744131	plus	0.0209854
cnvi0052266	4	187095229	plus	-0.0209869
cnvi0120949	17	6162928	plus	-0.0209883
cnvi0127790	4	22665033	plus	-0.0210213
cnvi0068044	5	69519991	plus	-0.0210274
cnvi0105072	10	393539	plus	-0.0210416
cnvi0148085	9	39899808	plus	-0.0210493
cnvi0128759	7	90426503	plus	-0.0210813
cnvi0153428	14	19932001	plus	0.0211562
cnvi0050882	12	30478533	plus	0.0211952
cnvi0104824	14	74979834	plus	0.0211988
cnvi0139734	3	136257592	minus	-0.0211988
cnvi0094968	7	99462255	plus	-0.0212144
cnvi0061837	1	24200708	plus	-0.0212193
cnvi0096006	20	25803179	plus	0.021237
cnvi0063191	1	3097881	plus	0.0212464
cnvi0119197	7	74766387	plus	-0.0212486
cnvi0147975	9	38878058	minus	-0.0212487
cnvi0060590	11	102752368	plus	-0.0212514
cnvi0155172	4	145401451	plus	0.0212601
cnvi0051542	5	12813321	plus	-0.0212986
cnvi0118804	6	41395925	plus	-0.0213161
cnvi0136816	13	23414524	plus	0.0213365
cnvi0059791	5	127410583	plus	0.0213558
cnvi0123279	1	72360992	plus	0.0213666
cnvi0071295	9	67789333	plus	-0.0213678
cnvi0082800	7	137573340	plus	-0.021371
cnvi0069261	7	65590674	plus	0.0213726
cnvi0074416	19	28216990	plus	-0.0213744
cnvi0153785	22	45137487	plus	-0.021381
cnvi0069033	13	62787396	plus	0.0213945
cnvi0098722	9	2148877	plus	-0.0214009
cnvi0115585	15	22561047	plus	-0.0214041
cnvi0095143	16	84033888	plus	0.0214151
cnvi0106129	11	46142351	plus	-0.0214263
cnvi0129061	12	131763160	plus	-0.0214266
cnvi0141139	17	16569089	minus	0.021443
cnvi0060739	7	144035491	plus	0.021486
cnvi0115453	5	166859391	plus	-0.0214979
cnvi0056460	16	13296101	plus	-0.0215221
cnvi0099473	8	2888657	plus	0.0215455
cnvi0139695	3	46794526	plus	0.021552
cnvi0094248	22	48128393	plus	0.0215711
cnvi0087448	2	112896598	plus	-0.0215729
cnvi0110553	9	137744492	plus	0.0215888
cnvi0152340	7	152064818	plus	0.0216092
cnvi0099212	12	32334795	plus	0.0216209
cnvi0066143	8	131061980	plus	-0.0216301
cnvi0153057	22	45136737	plus	-0.0216547
cnvi0158331	19	33370811	plus	0.0216762
cnvi0144300	7	57647402	minus	0.0217537
cnvi0016730	16	33194310	Bot	0.0217579
cnvi0056071	4	138966658	plus	0.021763
cnvi0143017	7	66259181	plus	0.0217719
cnvi0093521	15	43993827	plus	-0.0217761
cnvi0128874	1	106493539	plus	-0.0217971
cnvi0153691	16	7363550	plus	0.0218
cnvi0144585	4	190235589	minus	-0.0218137
cnvi0081235	17	34507845	plus	0.0218146
cnvi0072973	2	3718493	plus	0.0218333
cnvi0158583	5	86565045	plus	0.0218387
cnvi0130641	4	184258116	plus	-0.0218393
cnvi0130497	22	49034685	plus	-0.0218568
cnvi0125604	2	2178730	plus	0.0218804
cnvi0123049	6	13299647	plus	-0.0218885
cnvi0151280	14	93712698	plus	0.0218989
cnvi0151564	19	54726339	plus	-0.021908
cnvi0069823	7	158709476	plus	0.0219252
cnvi0077981	9	90532046	plus	0.0219452
cnvi0077615	22	18620122	plus	0.0219461
cnvi0074088	6	7782026	plus	0.0219575
cnvi0149996	14	63724248	plus	-0.0219585
cnvi0133557	3	191011724	plus	-0.0219604
cnvi0093299	3	68638085	plus	-0.0219751
cnvi0084523	8	12651109	plus	-0.0220006
cnvi0112045	7	101992007	plus	-0.0220009
cnvi0117277	19	48414917	plus	-0.022031
cnvi0118703	22	20951548	plus	-0.0220499
cnvi0145285	5	61534653	minus	0.0220518
cnvi0160333	14	87053798	plus	0.0220535
cnvi0088473	1	185011452	plus	-0.0220694
cnvi0093303	3	68638698	plus	-0.0220703
cnvi0147910	9	94965527	plus	0.022077
cnvi0155604	16	73700050	plus	-0.022125
cnvi0116615	13	84481369	plus	0.0221667
cnvi0137755	18	76794294	plus	-0.0221844
cnvi0082810	5	166402948	plus	0.0221926
cnvi0152033	8	2323044	plus	0.0221966
cnvi0097799	6	519478	plus	-0.0221997
cnvi0143147	7	157519002	minus	0.0222083
cnvi0158737	1	206101928	plus	-0.0222458
cnvi0068726	3	192389859	plus	-0.0222653
cnvi0141537	15	25335203	minus	-0.0222719
cnvi0130419	16	88794728	plus	-0.0222855
cnvi0054453	20	60633791	plus	-0.0222877
cnvi0049686	8	85263709	plus	0.022314
cnvi0110868	7	33177944	plus	0.0223247
cnvi0132138	6	11480169	plus	-0.0223556
cnvi0125851	3	88665702	plus	0.0223653
cnvi0123941	16	8583969	plus	-0.022379
cnvi0127393	12	114104622	plus	0.0223818
cnvi0067706	12	132816486	plus	-0.0223975
cnvi0051173	14	42989749	plus	0.0224271
cnvi0158545	15	51705509	plus	-0.022436
cnvi0087744	19	54861712	plus	0.0224411
cnvi0157575	7	119327815	plus	0.0224602
cnvi0121741	8	28310800	plus	0.0224615
cnvi0117911	5	132685714	plus	-0.0224756
cnvi0085589	9	89961713	plus	-0.0225114
cnvi0114449	6	32487049	plus	-0.0225511
cnvi0075188	1	111387036	plus	0.0225559
cnvi0131420	14	85277459	plus	-0.0225588
cnvi0083179	9	45225750	plus	0.0225698
cnvi0118802	11	16760294	plus	-0.0225722
cnvi0057153	9	71741320	plus	-0.0225742
cnvi0059674	2	146869800	plus	-0.0225838
cnvi0156810	1	56002863	plus	0.0225856
cnvi0149567	1	246235728	plus	-0.0226124
cnvi0137675	16	29620743	minus	0.022614
cnvi0109047	20	7702502	plus	0.0226174
cnvi0093432	1	142787122	plus	-0.0226185
cnvi0051924	6	35627004	plus	0.0226393
cnvi0053779	3	128409094	plus	0.022646
cnvi0058555	19	57836229	plus	0.0226929
cnvi0137201	8	18610428	minus	0.0226998
cnvi0004896	10	134366338	Bot	-0.0226999
cnvi0062951	17	34558811	plus	0.022709
cnvi0156018	5	52497344	plus	-0.0227484
cnvi0020300	15	20319937	Bot	-0.022753
cnvi0155533	5	166403173	plus	0.0227572
cnvi0054399	10	114114405	plus	0.0227646
cnvi0106158	10	8008999	plus	0.0227673
cnvi0060896	6	164544760	plus	0.0227697
cnvi0104713	13	61082989	plus	-0.0227815
cnvi0086207	7	13590803	plus	-0.0227946
cnvi0113841	7	23187599	plus	-0.0227981
cnvi0121156	4	113231613	plus	0.0228158
cnvi0085824	17	55825295	plus	-0.0228574
cnvi0053882	11	29010300	plus	0.0228681
cnvi0130663	5	70229462	plus	-0.0228839
cnvi0143078	7	94110359	plus	0.0228932
cnvi0060701	5	86117403	plus	0.0228941
cnvi0136224	18	65479980	plus	0.0228991
cnvi0143139	6	112038464	plus	0.0229343
cnvi0082811	5	166402999	plus	0.0229381
cnvi0079478	5	68932593	plus	-0.0229517
cnvi0134671	3	171911176	plus	0.0229688
cnvi0066641	11	74026882	plus	0.0229752
cnvi0134349	12	105681274	plus	-0.0229797
cnvi0068026	5	70520449	plus	-0.023042
cnvi0054592	2	79081117	plus	-0.0230452
cnvi0096560	6	133747194	plus	0.0230504
cnvi0055975	1	246685307	plus	-0.0230618
cnvi0090258	17	36404407	plus	0.0230658
cnvi0064432	11	519424	plus	-0.023086
cnvi0093092	2	140959042	plus	-0.0230935
cnvi0104190	1	57888155	plus	0.0231071
cnvi0139939	17	965890	plus	0.0231153
cnvi0076823	7	8993126	plus	-0.0231408
cnvi0056456	16	13295810	plus	-0.0231476
cnvi0073327	2	1535685	plus	-0.02318
cnvi0096088	16	84034394	plus	0.0231957
cnvi0141112	10	47323790	minus	-0.0231999
cnvi0152883	17	58452669	plus	0.0232134
cnvi0058346	2	54566847	plus	-0.0232174
cnvi0057165	9	71742802	plus	-0.0232241
cnvi0096568	12	96037479	plus	-0.0232406
cnvi0080987	5	474677	plus	-0.0232616
cnvi0060689	5	86115866	plus	0.0232667
cnvi0123186	15	89464764	plus	-0.0232764
cnvi0072191	13	93245051	plus	0.0232921
cnvi0060495	12	9550255	plus	0.0233017
cnvi0075963	6	108184352	plus	0.0233021
cnvi0118276	2	54566888	plus	-0.0233225
cnvi0118418	2	5736414	plus	-0.0233287
cnvi0098926	2	213190786	plus	0.0233335
cnvi0135557	3	134043568	plus	-0.0233424
cnvi0093639	20	25775121	plus	0.0233431
cnvi0119764	5	5685421	plus	-0.0233673
cnvi0147996	9	140736175	plus	-0.0234105
cnvi0065897	1	2599596	plus	-0.0234275
cnvi0090806	7	1313037	plus	-0.0234375
cnvi0123150	18	36144891	plus	0.0234451
cnvi0159818	12	69862584	plus	0.0234484
cnvi0142400	20	688784	plus	0.0234522
cnvi0060744	7	144036010	plus	0.0234559
cnvi0114288	12	114129913	plus	0.0234774
cnvi0102095	1	150601631	plus	-0.0234846
cnvi0090035	19	2817800	plus	-0.0234966
cnvi0124869	9	84691121	plus	0.0235179
cnvi0093310	3	68639222	plus	-0.0235484
cnvi0156456	1	16833114	plus	0.0235531
cnvi0084325	5	38147922	plus	0.0235731
cnvi0056457	16	13295869	plus	-0.0236055
cnvi0051547	5	12816397	plus	-0.0236213
cnvi0143987	6	162389787	plus	0.0236534
cnvi0108302	9	23912741	plus	0.0236599
cnvi0080757	12	2648943	plus	0.0236622
cnvi0097174	7	157853736	plus	0.0236653
cnvi0060048	6	86625663	plus	0.0236714
cnvi0107574	7	47090635	plus	0.0236743
cnvi0068843	16	78877099	plus	0.0236995
cnvi0056022	5	60003352	plus	0.0237097
cnvi0114252	10	104004954	plus	0.0237113
cnvi0129163	22	49800903	plus	-0.0237155
cnvi0068054	10	89016266	plus	0.0237429
cnvi0051934	6	35628841	plus	0.0237518
cnvi0153168	3	177383507	plus	0.0237686
cnvi0129323	12	6507873	plus	0.0237746
cnvi0064444	11	520052	plus	-0.0237801
cnvi0070645	1	13139743	plus	0.0237843
cnvi0130316	20	57959583	plus	-0.0237879
cnvi0138268	13	75812822	plus	0.0237905
cnvi0133638	17	39155840	plus	-0.0237952
cnvi0110212	5	25822515	plus	0.0238071
cnvi0126705	2	107187546	plus	-0.0238139
cnvi0147323	2	74037239	minus	0.0238379
cnvi0135048	22	23100425	plus	-0.0238729
cnvi0061223	1	148189365	plus	-0.0238855
cnvi0153486	1	44337564	plus	-0.0238899
cnvi0052059	8	120158652	plus	-0.0239023
cnvi0083205	1	546856	plus	-0.0239043
cnvi0142501	16	28723013	minus	-0.0239141
cnvi0077137	7	4017000	plus	-0.0239865
cnvi0139663	5	95449039	plus	0.0239957
cnvi0068668	9	96500748	plus	0.0239984
cnvi0108938	12	29957700	plus	0.0240001
cnvi0127413	15	91220859	plus	0.0240171
cnvi0090185	10	81673053	plus	0.0240226
cnvi0062374	7	143909359	plus	0.0240472
cnvi0065353	9	38867170	plus	0.0240481
cnvi0124663	13	21951678	plus	-0.0240558
cnvi0052159	8	7194785	plus	-0.0240638
cnvi0058031	12	48709759	plus	0.0240683
cnvi0137146	8	140760327	minus	-0.0240783
cnvi0052060	8	120159032	plus	-0.0240888
cnvi0064151	10	1743005	plus	-0.0240916
cnvi0105353	2	60734068	plus	0.0241393
cnvi0092345	22	24670916	plus	-0.024162
cnvi0060736	7	144035293	plus	0.0241679
cnvi0128526	6	149199279	plus	-0.0241907
cnvi0124189	2	2799002	plus	0.0241977
cnvi0138375	12	9550042	minus	0.0242014
cnvi0074422	19	28218846	plus	-0.0242157
cnvi0087746	9	98336644	plus	-0.0242206
cnvi0116270	10	125222647	plus	0.0242327
cnvi0142526	15	98632312	minus	-0.0242428
cnvi0062375	7	143909465	plus	0.0242442
cnvi0000659	6	160517147	Top	0.0242539
cnvi0148973	14	22775261	plus	0.0242674
cnvi0006075	6	30629329	Top	0.0242695
cnvi0059365	17	43595666	plus	-0.0242755
cnvi0120598	15	21261216	plus	0.0242769
cnvi0060636	9	89155308	plus	-0.0242859
cnvi0153362	7	57738859	plus	0.0242922
cnvi0126179	2	134425756	plus	0.0243109
cnvi0124664	9	126617079	plus	-0.0243204
cnvi0096587	6	88801877	plus	0.0243368
cnvi0086639	6	101486002	plus	0.024343
cnvi0129560	6	151819873	plus	0.0243755
cnvi0089855	21	37404605	plus	-0.0244045
cnvi0151671	4	138966751	plus	0.0244109
cnvi0117176	9	46762523	plus	-0.0244444
cnvi0129707	5	135344853	plus	-0.0244461
cnvi0108343	4	35151979	plus	0.0244469
cnvi0112181	14	98815533	plus	-0.0244799
cnvi0073183	5	16180059	plus	-0.0244913
cnvi0156503	12	121341068	plus	-0.0245027
cnvi0117035	9	110326494	plus	-0.024507
cnvi0146946	1	17115481	plus	-0.0245167
cnvi0128189	3	186584181	plus	0.0245229
cnvi0009843	2	85939393	Bot	0.0245242
cnvi0102319	8	131370284	plus	-0.0245319
cnvi0096846	13	20650356	plus	0.0245332
cnvi0127094	10	110312490	plus	0.0245446
cnvi0156381	1	217290178	plus	-0.024551
cnvi0016261	10	89010501	Top	0.024565
cnvi0156119	8	145078563	plus	-0.0245654
cnvi0065632	17	80629853	plus	-0.0245793
cnvi0093460	2	132312051	plus	0.0245802
cnvi0087963	7	64722788	plus	-0.0245829
cnvi0111964	2	61282350	plus	-0.0246021
cnvi0136539	1	167526369	plus	0.0246368
cnvi0133770	8	118006551	plus	0.0246479
cnvi0125003	6	3086415	plus	0.0246517
cnvi0048926	3	177383348	plus	0.0246582
cnvi0052404	6	23745520	plus	0.0246997
cnvi0084030	9	41052105	plus	0.0247124
cnvi0080108	2	116502683	plus	0.0247128
cnvi0096980	22	30336992	plus	0.0247142
cnvi0112465	2	175507850	plus	0.0247278
cnvi0139911	10	89078685	minus	0.024734
cnvi0111382	15	43972265	plus	0.0247433
cnvi0072266	1	57757180	plus	-0.0247461
cnvi0150019	1	204381528	plus	0.0247862
cnvi0103262	9	8884169	plus	0.0248157
cnvi0090569	19	59054503	plus	-0.0248243
cnvi0062234	1	248351886	plus	-0.0248287
cnvi0093624	17	36393597	plus	0.0248428
cnvi0123368	12	104732053	plus	0.0248446
cnvi0155610	3	47812947	plus	0.0248457
cnvi0128168	10	89456284	plus	0.024915
cnvi0063924	2	213988533	plus	0.0249273
cnvi0076372	7	35084535	plus	-0.0249442
cnvi0059963	8	943379	plus	-0.0249785
cnvi0093298	3	68637739	plus	-0.0249952
cnvi0128886	16	49288660	plus	-0.0250237
cnvi0156709	10	490701	plus	-0.0250556
cnvi0060038	6	86624750	plus	0.0250791
cnvi0155491	8	8750291	plus	-0.0250906
cnvi0002441	9	98055438	Bot	-0.0251232
cnvi0139948	17	70950728	minus	0.0251257
cnvi0139544	13	23406978	minus	0.0251347
cnvi0056014	5	60002497	plus	0.0251548
cnvi0055152	10	135290964	plus	-0.0251697
cnvi0151360	15	84743397	plus	0.0251917
cnvi0159562	1	49176914	plus	-0.025201
cnvi0125918	5	127410022	plus	0.0252024
cnvi0111648	2	66035093	plus	0.0252458
cnvi0066467	4	38264837	plus	0.0252482
cnvi0064813	8	1300319	plus	-0.0252571
cnvi0153673	7	158880740	plus	0.0252588
cnvi0130357	2	133151970	plus	-0.0252641
cnvi0084613	9	94402370	plus	0.02527
cnvi0059164	4	191002886	plus	-0.0252848
cnvi0112636	22	49034277	plus	-0.0253265
cnvi0151191	10	127668561	plus	0.0253376
cnvi0121968	5	161543705	plus	-0.02535
cnvi0101950	3	158051713	plus	0.0253817
cnvi0157895	9	4600301	plus	0.0253903
cnvi0062252	1	117881789	plus	-0.0253968
cnvi0051264	12	5223025	plus	0.0254261
cnvi0146945	1	75026227	plus	-0.0254263
cnvi0114350	4	106941104	plus	-0.0255055
cnvi0090050	6	3181909	plus	-0.0255059
cnvi0099124	17	65441577	plus	0.0255197
cnvi0124230	7	12122506	plus	0.0255201
cnvi0150781	7	110484915	plus	-0.0255338
cnvi0129111	7	52008430	plus	0.0255708
cnvi0114966	6	156052489	plus	0.0255789
cnvi0054497	2	308311	plus	-0.0256311
cnvi0130242	19	21637467	plus	-0.0256594
cnvi0105702	9	17765258	plus	-0.0256641
cnvi0121651	14	106809942	plus	-0.0256987
cnvi0091857	12	114268353	plus	0.0257196
cnvi0114755	1	105300755	plus	-0.0257244
cnvi0069747	12	132620671	plus	-0.0257517
cnvi0068273	8	1837504	plus	-0.0257663
cnvi0152126	6	145705608	plus	-0.0257717
cnvi0057302	12	130340110	plus	-0.0257887
cnvi0158727	10	134640011	plus	-0.0258073
cnvi0120550	17	74789121	plus	-0.0258078
cnvi0082148	5	45193026	plus	0.025815
cnvi0110096	7	25362313	plus	0.0258314
cnvi0111611	5	16870491	plus	0.0258379
cnvi0125474	3	132598190	plus	0.0258396
cnvi0149717	15	28469206	plus	0.0258438
cnvi0115337	10	134883013	plus	-0.0258526
cnvi0134988	7	113727481	plus	0.0258542
cnvi0077984	9	90532600	plus	0.0258647
cnvi0130320	11	128086487	plus	0.0258928
cnvi0089794	2	108017007	plus	0.0259138
cnvi0128030	15	84071996	plus	0.0259286
cnvi0148776	11	134710241	plus	-0.0259867
cnvi0056449	16	13294713	plus	-0.0259891
cnvi0131385	7	120648445	plus	0.0259896
cnvi0073965	1	167765646	plus	0.0259991
cnvi0133690	10	3115417	plus	-0.0260029
cnvi0138673	6	147730950	plus	0.0260042
cnvi0136670	2	81815145	plus	0.0260043
cnvi0110317	6	36952935	plus	-0.0260087
cnvi0140002	10	60311930	minus	0.0260182
cnvi0081670	18	70726339	plus	0.0260359
cnvi0105868	19	4663084	plus	-0.0260703
cnvi0089868	10	5603504	plus	0.0260779
cnvi0079316	17	17518	plus	0.0261227
cnvi0146621	1	149527784	plus	0.0261396
cnvi0151712	11	130225941	plus	0.0261398
cnvi0142650	15	30606340	minus	0.0261912
cnvi0089676	20	5015453	plus	-0.0262395
cnvi0085859	18	39189015	plus	-0.0262544
cnvi0132637	1	248808416	plus	0.0262642
cnvi0130425	1	121410088	plus	-0.0262701
cnvi0095960	13	21680735	plus	0.0262761
cnvi0114981	1	48722954	plus	-0.026307
cnvi0130373	8	1747453	plus	-0.0263106
cnvi0155132	9	89155081	plus	-0.0263157
cnvi0074173	8	1419477	plus	-0.026329
cnvi0149837	2	7754250	plus	-0.0263381
cnvi0057218	8	142503047	plus	-0.0263386
cnvi0058485	17	41441507	plus	0.0263599
cnvi0069046	16	35184545	plus	-0.0263688
cnvi0131932	2	195690116	plus	0.0263689
cnvi0056338	16	90183548	plus	-0.0263829
cnvi0069829	6	32779266	plus	-0.0264058
cnvi0158375	15	32722409	plus	0.0264241
cnvi0081672	18	70726722	plus	0.0264502
cnvi0087767	10	96873020	plus	-0.0264791
cnvi0149749	22	35470201	plus	-0.026491
cnvi0137883	8	8990258	minus	-0.0265237
cnvi0007705	15	89399990	Top	-0.0265327
cnvi0142093	16	89021299	minus	0.0265552
cnvi0093612	10	49032145	plus	-0.0266019
cnvi0159807	4	28421603	plus	0.0266531
cnvi0124602	11	88236365	plus	0.026672
cnvi0096829	16	27881450	plus	-0.0266829
cnvi0051548	5	12816902	plus	-0.0266854
cnvi0104886	1	190378812	plus	0.026688
cnvi0134628	9	41416209	plus	0.026694
cnvi0056495	6	68090	plus	0.0266951
cnvi0132797	10	125222543	plus	0.0267097
cnvi0091777	1	7022877	plus	-0.0267387
cnvi0144998	4	6039632	minus	0.0267462
cnvi0110160	6	66403359	plus	0.0267605
cnvi0154053	5	117880652	plus	0.0267776
cnvi0081241	10	88985516	plus	-0.0267844
cnvi0138220	18	62036384	minus	-0.0267997
cnvi0118637	5	127172801	plus	-0.0268111
cnvi0064299	4	6652272	plus	0.0268114
cnvi0058661	10	48183843	plus	0.0268749
cnvi0107882	4	12162175	plus	0.0268828
cnvi0054402	10	114115936	plus	0.0269196
cnvi0150041	12	30478334	plus	0.0269656
cnvi0059063	11	1315720	plus	0.0270027
cnvi0137716	19	55205101	minus	0.0270117
cnvi0100515	3	197244697	plus	-0.0270219
cnvi0059783	5	127409855	plus	0.0270414
cnvi0111362	8	140258134	plus	0.027044
cnvi0123240	5	106089585	plus	0.0270592
cnvi0074094	6	7782358	plus	0.0270611
cnvi0052813	2	53558118	plus	0.0270616
cnvi0159064	5	166402973	plus	0.0270751
cnvi0068454	13	21899304	plus	-0.0270863
cnvi0050889	12	30480626	plus	0.0270886
cnvi0086245	7	155060303	plus	0.027091
cnvi0055870	8	97521062	plus	-0.0271094
cnvi0066629	11	74025279	plus	0.0271553
cnvi0112405	6	91359690	plus	0.0271582
cnvi0096854	13	20651293	plus	0.0271845
cnvi0099452	1	32545338	plus	0.0271986
cnvi0059550	18	75381760	plus	-0.0272069
cnvi0142682	19	24097450	minus	-0.0272218
cnvi0053878	11	29009001	plus	0.0272377
cnvi0084921	19	57475711	plus	0.0272499
cnvi0087315	3	197186994	plus	-0.0272716
cnvi0052139	1	191918309	plus	-0.0272944
cnvi0052053	8	120156147	plus	-0.0272968
cnvi0089372	16	817492	plus	-0.0272992
cnvi0126997	12	60103082	plus	0.0273193
cnvi0109468	2	38373295	plus	0.0273221
cnvi0086492	9	8641739	plus	0.0273262
cnvi0139289	5	169385584	plus	-0.0273338
cnvi0062412	2	106695689	plus	0.0273398
cnvi0067593	3	13141655	plus	0.0273407
cnvi0084214	1	106135597	plus	-0.0273973
cnvi0055341	2	905485	plus	-0.0274064
cnvi0049649	15	102293495	plus	-0.0274091
cnvi0154873	19	58776439	plus	0.0274123
cnvi0110825	18	44774393	plus	-0.0274272
cnvi0108768	13	40787917	plus	0.0274388
cnvi0066639	11	74026546	plus	0.0274613
cnvi0075186	1	111386591	plus	0.0274651
cnvi0091668	17	80980577	plus	-0.0274728
cnvi0160061	3	17661497	plus	-0.0274785
cnvi0156620	17	44270574	plus	-0.0274907
cnvi0087103	10	448786	plus	0.0274995
cnvi0148742	14	22775111	plus	0.0275037
cnvi0140220	3	156431422	minus	0.027514
cnvi0160612	3	189092057	plus	0.0275166
cnvi0058403	7	56894930	plus	-0.0275276
cnvi0122879	3	153469603	plus	0.0275483
cnvi0107787	8	38583684	plus	0.0275517
cnvi0106443	22	22901055	plus	-0.0275853
cnvi0001312	7	122683066	Top	0.0276114
cnvi0049641	18	76295738	plus	0.0276325
cnvi0076469	9	70624503	plus	0.0276419
cnvi0069266	7	65591310	plus	0.0276524
cnvi0078194	9	44988843	plus	0.0276993
cnvi0063283	10	2543766	plus	-0.0277047
cnvi0077454	10	61641885	plus	-0.0277092
cnvi0121961	18	5929957	plus	-0.0277121
cnvi0112418	7	56087463	plus	-0.0277139
cnvi0122089	8	103053930	plus	0.0277174
cnvi0055967	1	246684208	plus	-0.0277548
cnvi0102298	2	236434673	plus	0.0277583
cnvi0155313	5	178219145	plus	-0.0277625
cnvi0140025	10	79545005	minus	0.0277782
cnvi0157952	13	111603750	plus	0.0278242
cnvi0144373	6	67420547	plus	0.0278309
cnvi0058196	17	672156	plus	-0.0278325
cnvi0078370	2	130956518	plus	-0.0278388
cnvi0097868	11	44819639	plus	0.0278424
cnvi0117427	5	2862774	plus	-0.0278508
cnvi0129635	18	49914151	plus	-0.0278644
cnvi0145942	2	91712549	plus	0.0278822
cnvi0106774	16	69986037	plus	0.0279022
cnvi0015361	1	13103575	Bot	-0.0279027
cnvi0115861	14	75785388	plus	-0.0279159
cnvi0084886	19	7452556	plus	0.027916
cnvi0140681	11	50243701	plus	0.0279301
cnvi0062444	17	549775	plus	-0.0279312
cnvi0128169	4	185887034	plus	0.0279635
cnvi0128163	2	204305050	plus	-0.0280003
cnvi0066638	11	74026438	plus	0.028005
cnvi0082210	2	126369252	plus	-0.0280189
cnvi0095718	18	76393421	plus	0.028023
cnvi0087801	16	80191392	plus	0.0280547
cnvi0141588	14	32953474	minus	-0.0280801
cnvi0140439	17	15515484	minus	0.0280823
cnvi0117991	3	194780897	plus	-0.0281042
cnvi0126133	19	42117177	plus	0.0281072
cnvi0053648	8	7828118	plus	-0.0281377
cnvi0064721	15	101259893	plus	0.0281615
cnvi0119003	21	41346558	plus	-0.0281626
cnvi0122718	1	66959227	plus	-0.0281664
cnvi0087314	3	197186938	plus	-0.0281767
cnvi0146481	2	89404999	plus	-0.0281777
cnvi0111415	17	75250031	plus	-0.0281832
cnvi0059549	17	26782315	plus	0.0281935
cnvi0141436	15	83026971	minus	-0.0282331
cnvi0085273	9	17277976	plus	-0.0282452
cnvi0117717	8	851299	plus	0.0282533
cnvi0115154	3	81223198	plus	-0.0282587
cnvi0153414	2	142230181	plus	-0.02827
cnvi0126734	15	82398183	plus	-0.0283036
cnvi0067949	14	106528781	plus	0.0283111
cnvi0103579	1	15364990	plus	0.0283253
cnvi0144011	22	21557662	minus	-0.0283363
cnvi0113743	19	54034134	plus	-0.0283367
cnvi0114587	1	25202761	plus	0.0283392
cnvi0079822	12	3309139	plus	-0.0283537
cnvi0075466	5	69382885	plus	-0.0283746
cnvi0092605	4	171270255	plus	0.0283871
cnvi0064363	2	242509861	plus	-0.0283944
cnvi0099620	15	100514976	plus	0.0284121
cnvi0120344	6	18109119	plus	0.0284268
cnvi0150342	16	15950150	plus	0.0284354
cnvi0066734	18	42838577	plus	0.0284393
cnvi0138487	10	129003887	plus	0.0284417
cnvi0051928	6	35627755	plus	0.0284716
cnvi0109785	19	2947814	plus	-0.0284798
cnvi0117101	9	41976617	plus	0.0284908
cnvi0145152	3	303913	plus	0.0285149
cnvi0123152	16	34296987	plus	0.0285328
cnvi0095293	10	67343725	plus	0.0285472
cnvi0060637	9	89155361	plus	-0.0285754
cnvi0051172	14	42989319	plus	0.0285779
cnvi0101418	10	81155040	plus	0.0285905
cnvi0059779	5	127409517	plus	0.028593
cnvi0075763	1	72763989	plus	-0.0286067
cnvi0082079	5	37255096	plus	-0.0286267
cnvi0008167	17	516955	Top	0.0286272
cnvi0021050	4	69452896	Bot	0.028628
cnvi0155941	1	236702928	plus	-0.0286334
cnvi0125407	13	37680249	plus	0.0286376
cnvi0157213	11	1374175	plus	-0.0286548
cnvi0138076	17	25421886	minus	0.0286555
cnvi0051263	12	5222767	plus	0.028656
cnvi0150615	8	97263125	plus	0.0286722
cnvi0149558	11	133320641	plus	0.0286876
cnvi0123343	18	14051292	plus	-0.0286885
cnvi0060043	6	86625132	plus	0.028692
cnvi0141677	20	17319752	minus	0.0287182
cnvi0122596	1	13346155	plus	-0.0287332
cnvi0056814	11	31396961	plus	0.0287407
cnvi0122694	5	173169859	plus	0.028771
cnvi0129458	12	131131176	plus	0.0287745
cnvi0091921	10	494982	plus	-0.0287843
cnvi0117597	1	35301389	plus	-0.0287887
cnvi0122436	5	178856809	plus	-0.0287946
cnvi0100714	1	208417586	plus	-0.0287955
cnvi0151381	12	64215684	plus	-0.0288008
cnvi0105704	9	17765492	plus	-0.0288033
cnvi0119208	13	85713663	plus	-0.0288048
[truncated: 86,451 more rows]
