# Supplementary material for: Rare CNVs in Suicide Attempt include Schizophrenia-Associated Loci and Neurodevelopmental Genes: A Pilot Genome-Wide and Family-Based Study
Source: PLoS One. 2016 Dec 28;11(12):e0168531. doi: 10.1371/journal.pone.0168531 (PMC5193342; doi:10.1371/journal.pone.0168531)
Supplement: S2 Table — Marker, the HumanOmni1-Quad_v1 SNP ID; Position, according to NCBI 36.3 assembly. (XLSX) [file pone.0168531.s003.xlsx]

## Sheet: snp_cnvs_fbat
Marker	Chromosome	Position	Strand	Observed	Strand Versus dbSNP	dbSNP Strand	phenos	pvalue
rs8010032	14	22609387	Bot	T/G	same	T/G	Affection Status	1.39888e-09
rs10143357	14	22788610	Bot	T/C	same	T/C	Affection Status	1.50889e-08
rs17116313	14	22781112	Bot	T/C	same	T/C	Affection Status	2.15549e-08
rs1860517	7	38330810	Top	A/G	same	A/G	Affection Status	3.61847e-08
rs8016619	14	22737346	Top	A/G	reverse	T/C	Affection Status	4.77762e-08
rs10148260	14	22926322	Bot	T/G	reverse	A/C	Affection Status	8.31032e-08
rs227866	14	22953732	Top	A/G	reverse	T/C	Affection Status	1.08598e-07
rs9788607	14	22853175	Top	A/G	same	A/G	Affection Status	1.27012e-07
rs227867	14	22953861	Top	A/G	same	A/G	Affection Status	3.9787e-07
rs3811232	14	22903931	Bot	T/G	same	T/G	Affection Status	4.26911e-07
rs10143317	14	22841531	Top	A/G	reverse	T/C	Affection Status	5.82251e-07
rs2331662	14	22828889	Top	A/G	same	A/G	Affection Status	7.33627e-07
rs11624173	14	22764078	Top	A/G	reverse	T/C	Affection Status	1.26932e-06
rs1023437	14	22713140	Top	A/G	reverse	T/C	Affection Status	1.46267e-06
rs227865	14	22953607	Bot	T/C	same	T/C	Affection Status	1.69051e-06
rs2001021	14	22757152	Bot	T/C	same	T/C	Affection Status	1.82396e-06
rs762578	14	22950248	Top	A/C	reverse	T/G	Affection Status	2.09849e-06
rs576559	9	113642646	Bot	T/C	reverse	A/G	Affection Status	-2.18698e-06
rs1882705	14	22930038	Bot	T/C	same	T/C	Affection Status	2.89814e-06
rs10129606	14	22756270	Bot	T/C	same	T/C	Affection Status	3.36335e-06
rs6953248	7	38356415	Top	A/C	same	A/C	Affection Status	3.55647e-06
rs722448	14	22767645	Top	A/G	reverse	T/C	Affection Status	4.55565e-06
rs2293732	14	22942149	Bot	T/G	reverse	A/C	Affection Status	7.62283e-06
rs11852104	14	22738531	Bot	T/C	same	T/C	Affection Status	8.93074e-06
rs3811259	14	22780499	Bot	T/C	reverse	A/G	Affection Status	1.05117e-05
rs2191311	7	38335520	Top	A/C	reverse	T/G	Affection Status	1.0879e-05
rs2240827	7	38319436	Bot	T/C	reverse	A/G	Affection Status	1.2066e-05
rs2254272	14	22942890	Bot	T/G	same	T/G	Affection Status	1.25495e-05
rs11622344	14	22933602	Bot	T/C	same	T/C	Affection Status	1.34998e-05
rs7172139	15	94371122	Bot	T/C	same	T/C	Affection Status	-1.35969e-05
rs10151567	14	22778072	Top	A/G	same	A/G	Affection Status	1.41314e-05
rs4981419	14	22755575	Top	A/G	same	A/G	Affection Status	1.54093e-05
rs4659708	1	236899343	Top	A/C	same	A/C	Affection Status	1.72281e-05
rs7157434	14	22528345	Top	A/C	reverse	T/G	Affection Status	1.79643e-05
rs226985	14	22963646	Top	A/G	reverse	T/C	Affection Status	1.80526e-05
rs12436948	14	22608423	Top	A/C	same	A/C	Affection Status	1.95099e-05
rs12431642	14	22850761	Top	A/G	same	A/G	Affection Status	1.98902e-05
rs3811215	14	22954777	Top	A/C	reverse	T/G	Affection Status	2.40055e-05
rs2733777	14	22930808	Top	A/G	same	A/G	Affection Status	2.41945e-05
rs2204990	14	22791563	Bot	T/C	reverse	A/G	Affection Status	2.47467e-05
rs2204969	14	22678544	Top	A/G	reverse	T/C	Affection Status	2.6496e-05
rs7000897	8	18315721	Top	A/G	same	A/G	Affection Status	-2.68561e-05
rs7146411	14	22779843	Bot	T/C	reverse	A/G	Affection Status	2.78311e-05
rs12646245	4	107979794	Top	A/G	reverse	T/C	Affection Status	2.79536e-05
rs12896646	14	22714081	Bot	T/C	reverse	A/G	Affection Status	2.80202e-05
rs2735143	7	38383243	Top	A/C	same	A/C	Affection Status	2.86972e-05
rs7155284	14	22700951	Top	A/G	reverse	T/C	Affection Status	3.12529e-05
rs12589701	14	79207546	Top	A/G	reverse	T/C	Affection Status	-3.51337e-05
rs13287081	9	19692697	Top	A/G	reverse	T/C	Affection Status	-3.88313e-05
rs998587	2	47452710	Top	A/G	same	A/G	Affection Status	-3.92482e-05
rs11626136	14	22851273	Bot	T/C	reverse	A/G	Affection Status	4.2895e-05
rs10984556	9	122247734	Top	A/C	reverse	T/G	Affection Status	-4.39798e-05
rs4981402	14	22503906	Bot	T/C	same	T/C	Affection Status	4.53944e-05
rs6040107	20	10701594	Bot	T/G	same	T/G	Affection Status	-4.78409e-05
rs17496969	7	38364289	Top	A/G	reverse	T/C	Affection Status	5.12502e-05
rs9889219	16	69721415	Top	A/G	same	A/G	Affection Status	5.29544e-05
rs28677126	7	38298285	Bot	T/C	reverse	A/G	Affection Status	5.83431e-05
rs1738820	6	47095197	Bot	T/C	same	T/C	Affection Status	-5.8707e-05
rs10819800	9	103383109	Top	A/C	reverse	T/G	Affection Status	6.10848e-05
rs13039563	20	52296849	Top	A/G	same	A/G	Affection Status	6.69716e-05
rs1016284	3	118706164	Bot	T/C	reverse	A/G	Affection Status	-6.92522e-05
rs4869	10	88730312	Bot	T/C	same	T/C	Affection Status	-7.12978e-05
rs9296718	6	53582914	Top	A/G	same	A/G	Affection Status	7.1524e-05
rs12894344	14	22586162	Bot	T/C	same	T/C	Affection Status	7.49085e-05
rs12554851	9	8980881	Bot	T/C	same	T/C	Affection Status	-7.68794e-05
rs2399860	10	12458032	Top	A/G	same	A/G	Affection Status	8.39893e-05
rs17305728	9	98771261	Top	A/G	reverse	T/C	Affection Status	0.00010223
rs7704278	5	56781867	Top	A/C	reverse	T/G	Affection Status	-0.000103308
rs1107390	14	22795270	Top	A/G	reverse	T/C	Affection Status	0.000105757
rs12682444	8	56520923	Bot	T/C	same	T/C	Affection Status	-0.000105844
rs11584317	1	94792449	Bot	T/C	same	T/C	Affection Status	-0.00010691
rs2175671	3	86264283	Top	A/G	same	A/G	Affection Status	0.000107706
rs12588739	14	22765112	Bot	T/C	same	T/C	Affection Status	0.000110382
rs12462730	19	2627635	Top	A/G	reverse	T/C	Affection Status	0.000117288
rs11851663	14	22911702	Bot	T/C	reverse	A/G	Affection Status	0.000118325
rs16886053	6	75763159	Top	A/C	same	A/C	Affection Status	0.000119609
rs17183069	14	22499160	Bot	T/G	same	T/G	Affection Status	0.000120731
rs4709316	6	157925024	Top	A/C	same	A/C	Affection Status	0.00012971
rs2077060	6	108011617	Bot	T/G	reverse	A/C	Affection Status	-0.000134936
rs1105753	12	67418118	Top	A/G	same	A/G	Affection Status	-0.000135183
rs6908878	6	145704346	Bot	T/C	reverse	A/G	Affection Status	-0.00014046
rs6690935	1	34260948	Bot	T/C	same	T/C	Affection Status	-0.000141692
rs12759306	1	94537642	Bot	T/G	reverse	A/C	Affection Status	-0.000148401
rs2636882	9	117096742	Top	A/G	reverse	T/C	Affection Status	0.000148562
rs942990	20	19585661	Top	A/G	same	A/G	Affection Status	0.00015905
rs4434842	1	104492118	Bot	T/G	same	T/G	Affection Status	0.000162424
rs2623625	8	3520763	Bot	T/C	reverse	A/G	Affection Status	-0.000163253
rs12914675	15	71048933	Bot	T/C	same	T/C	Affection Status	0.000163885
rs10872997	14	22722969	Bot	T/C	reverse	A/G	Affection Status	0.000166633
rs7789223	7	77623551	Bot	T/C	same	T/C	Affection Status	0.000170097
rs2305416	2	175614716	Bot	T/C	reverse	A/G	Affection Status	-0.000172057
rs12154478	7	38329818	Top	A/G	same	A/G	Affection Status	0.000174993
rs12894150	14	22640239	Bot	T/C	reverse	A/G	Affection Status	0.000178946
rs12478175	2	197866470	Top	A/T	reverse	T/A	Affection Status	0.000197209
rs895244	4	32629197	Bot	T/G	reverse	A/C	Affection Status	-0.000206737
rs498853	11	122194946	Bot	T/C	reverse	A/G	Affection Status	-0.000208013
rs1938275	1	118841141	Bot	T/C	same	T/C	Affection Status	-0.000213987
rs13081154	3	21805799	Top	A/G	same	A/G	Affection Status	-0.000214571
rs2736973	7	38341615	Top	A/C	reverse	T/G	Affection Status	0.000215749
rs11623246	14	95518364	Top	A/G	same	A/G	Affection Status	-0.000216346
rs17117828	14	22911449	Bot	T/C	same	T/C	Affection Status	0.000229085
rs1661119	5	3150973	Bot	T/C	reverse	A/G	Affection Status	-0.000229541
rs6657426	1	86921694	Bot	T/C	same	T/C	Affection Status	0.000231011
rs11625840	14	22627848	Top	A/G	same	A/G	Affection Status	0.000231281
rs12004427	9	111042233	Top	A/G	reverse	T/C	Affection Status	-0.000232023
rs3213710	4	15717321	Bot	T/C	same	T/C	Affection Status	0.000241822
rs17116404	14	22790115	Bot	T/G	reverse	A/C	Affection Status	0.000243505
rs8043440	15	26973086	Top	A/G	reverse	T/C	Affection Status	0.000244749
rs4561600	2	143198826	Top	A/C	reverse	T/G	Affection Status	-0.000247346
rs9574199	13	78808914	Bot	T/G	reverse	A/C	Affection Status	-0.000255953
rs2240850	7	38363748	Bot	T/G	reverse	A/C	Affection Status	0.000261568
rs11032546	11	34213873	Bot	T/C	reverse	A/G	Affection Status	0.000264694
rs6893958	5	6842842	Top	A/G	same	A/G	Affection Status	0.000265988
rs7143714	14	22611467	Top	A/G	reverse	T/C	Affection Status	0.000270361
rs12098864	10	82568041	Bot	T/C	same	T/C	Affection Status	-0.000271552
rs9268541	6	32384527	Bot	T/C	same	T/C	Affection Status	-0.000271839
rs8022196	14	22702193	Top	A/G	same	A/G	Affection Status	0.000273697
rs12937672	17	54824233	Bot	T/C	same	T/C	Affection Status	-0.000281799
rs954782	8	104187968	Top	A/G	same	A/G	Affection Status	-0.000283758
rs1076861	14	22942619	Top	A/G	same	A/G	Affection Status	0.000284703
rs9478132	6	151058043	Top	A/G	same	A/G	Affection Status	0.000291242
rs2719889	15	25527480	Top	A/G	reverse	T/C	Affection Status	0.000294025
rs3813803	1	28282292	Bot	T/C	reverse	A/G	Affection Status	-0.000294418
rs12473129	2	7407038	Bot	T/G	same	T/G	Affection Status	0.00029767
rs2149077	13	26993954	Top	A/G	reverse	T/C	Affection Status	0.000303117
rs3809018	11	102573569	Bot	T/G	reverse	A/C	Affection Status	-0.000303886
rs9843820	3	192238709	Bot	T/G	reverse	A/C	Affection Status	0.000310967
rs1550714	11	98607110	Top	A/G	reverse	T/C	Affection Status	-0.000313149
rs9972232	14	22737591	Bot	T/C	reverse	A/G	Affection Status	0.000314298
rs3094123	6	30772378	Bot	T/C	reverse	A/G	Affection Status	0.000316987
rs10483273	14	22917046	Bot	T/C	reverse	A/G	Affection Status	0.000335764
rs3860880	8	809497	Top	A/C	same	A/C	Affection Status	0.000340758
rs4252170	6	161162406	Top	A/G	reverse	T/C	Affection Status	-0.00034201
rs17163638	7	142426331	Top	A/G	reverse	T/C	Affection Status	0.000343014
rs2957509	11	34141528	Bot	T/C	same	T/C	Affection Status	-0.000344227
rs2326574	6	5041470	Top	A/C	reverse	T/G	Affection Status	0.000352531
rs11227026	11	106268455	Top	A/G	reverse	T/C	Affection Status	-0.000353875
rs2390289	2	166518516	Bot	T/C	same	T/C	Affection Status	-0.000354843
rs17818833	10	62330759	Top	A/G	same	A/G	Affection Status	-0.00035525
rs1169961	12	121785795	Top	A/C	same	A/C	Affection Status	0.000361386
rs4663834	2	234118583	Bot	T/G	same	T/G	Affection Status	0.000362866
rs12533564	7	38348812	Bot	T/C	reverse	A/G	Affection Status	0.000364723
rs6572347	14	22736111	Top	A/G	reverse	T/C	Affection Status	0.000370474
rs11596645	10	94906803	Bot	T/G	same	T/G	Affection Status	-0.000372376
rs2157013	14	22737977	Bot	T/C	same	T/C	Affection Status	0.000375722
rs1546834	7	38323485	Top	A/G	same	A/G	Affection Status	0.000378792
rs9575552	13	84908656	Top	A/G	same	A/G	Affection Status	0.000384569
rs12672637	7	88556835	Top	A/G	reverse	T/C	Affection Status	-0.000385676
rs765061	13	28355125	Top	A/G	same	A/G	Affection Status	0.000389181
rs11769443	7	38357075	Top	A/G	reverse	T/C	Affection Status	0.000390589
rs1983520	14	22618343	Bot	T/G	reverse	A/C	Affection Status	0.000397933
rs10228122	7	121300485	Top	A/G	same	A/G	Affection Status	0.000398571
rs1397934	4	40187596	Top	A/G	same	A/G	Affection Status	0.000401229
rs3758244	9	4679304	Bot	G/C	reverse	C/G	Affection Status	0.000403279
rs7103652	11	22345050	Bot	T/C	same	T/C	Affection Status	0.000404538
rs1420611	16	49124454	Top	A/C	reverse	T/G	Affection Status	-0.000404838
rs9344126	6	81907559	Top	A/G	reverse	T/C	Affection Status	0.000407189
rs13302123	9	89472439	Top	A/G	reverse	T/C	Affection Status	0.00040758
rs6793027	3	30285246	Bot	T/G	reverse	A/C	Affection Status	-0.000409621
rs13188993	5	175239440	Bot	T/C	same	T/C	Affection Status	0.000417745
rs9517847	13	100366471	Top	A/G	reverse	T/C	Affection Status	0.000420089
rs4982547	14	22535561	Bot	T/C	reverse	A/G	Affection Status	0.000421059
rs3096644	17	46757575	Top	A/C	same	A/C	Affection Status	-0.000422278
rs11078108	17	12871941	Bot	T/C	same	T/C	Affection Status	0.000426039
rs2331599	14	22736661	Bot	T/C	same	T/C	Affection Status	0.000426232
rs17198592	2	181449266	Top	A/G	same	A/G	Affection Status	0.00042638
rs6128102	20	56202737	Top	A/G	reverse	T/C	Affection Status	0.000431829
rs10975884	9	6902538	Bot	T/C	same	T/C	Affection Status	-0.00043368
rs11846670	14	22940412	Bot	T/C	reverse	A/G	Affection Status	0.000436264
rs6942859	7	57380615	Top	A/G	reverse	T/C	Affection Status	-0.000440708
rs12147516	14	22915816	Top	A/C	reverse	T/G	Affection Status	0.000442354
rs7329006	13	46250971	Top	A/G	reverse	T/C	Affection Status	0.000444034
rs6594334	5	108066680	Top	A/G	same	A/G	Affection Status	0.000446502
rs4770771	13	25587121	Bot	T/C	reverse	A/G	Affection Status	0.000446892
rs13284177	9	104093054	Top	A/G	same	A/G	Affection Status	0.000448336
rs4978760	9	111661150	Top	A/G	same	A/G	Affection Status	0.000460256
rs7204004	16	9332745	Bot	T/C	same	T/C	Affection Status	-0.000468452
rs12435990	14	22579314	Bot	T/G	reverse	A/C	Affection Status	0.00047785
rs9403180	6	100319031	Top	A/C	reverse	T/G	Affection Status	-0.000484179
rs11136098	8	47874769	Bot	T/C	reverse	A/G	Affection Status	0.00048934
rs343925	15	33300482	Bot	T/C	reverse	A/G	Affection Status	0.000491912
rs6672862	1	238783811	Top	A/G	reverse	T/C	Affection Status	0.00049239
rs12164028	6	136929935	Bot	T/C	reverse	A/G	Affection Status	-0.000492913
rs790438	12	88001502	Bot	T/C	same	T/C	Affection Status	-0.000496915
rs10749379	10	122388196	Top	A/G	reverse	T/C	Affection Status	0.000497458
rs2875931	8	121081153	Top	C/G	reverse	G/C	Affection Status	-0.000500581
rs7282765	21	17395676	Bot	T/C	reverse	A/G	Affection Status	0.000506905
rs1534813	14	22461595	Top	A/C	same	A/C	Affection Status	0.000508296
rs2524065	6	31246324	Bot	T/G	same	T/G	Affection Status	0.000508766
rs2414192	15	53187457	Bot	T/C	reverse	A/G	Affection Status	-0.000509609
rs12230765	12	43981759	Bot	T/C	reverse	A/G	Affection Status	-0.000511624
rs7324822	13	79006505	Bot	T/C	reverse	A/G	Affection Status	-0.000515298
rs7621186	3	140889825	Bot	T/C	reverse	A/G	Affection Status	-0.000517424
rs13014963	2	219533581	Top	A/G	reverse	T/C	Affection Status	0.000518059
rs7979873	12	131723543	Top	A/G	same	A/G	Affection Status	0.000518957
rs4799255	18	76661243	Top	A/G	same	A/G	Affection Status	0.000522326
rs2476981	10	13283975	Top	A/G	same	A/G	Affection Status	0.00052422
rs8004900	14	22778758	Top	A/G	same	A/G	Affection Status	0.00052628
rs10870544	12	133491098	Bot	T/C	same	T/C	Affection Status	0.000535778
rs2725552	15	54219703	Bot	T/G	reverse	A/C	Affection Status	-0.00053613
rs4476	22	47440669	Bot	T/C	reverse	A/G	Affection Status	0.000536589
rs10948327	6	47066554	Bot	T/G	reverse	A/C	Affection Status	-0.000539968
rs2940479	5	175002424	Top	A/G	reverse	T/C	Affection Status	-0.000542884
rs4806060	19	35357338	Bot	T/C	same	T/C	Affection Status	-0.000542919
rs11024578	11	18264087	Top	A/G	same	A/G	Affection Status	-0.000546429
rs969356	7	144173323	Top	A/G	same	A/G	Affection Status	0.000549616
rs2596560	6	31355318	Top	A/G	same	A/G	Affection Status	0.000552448
rs179357	2	150970181	Top	A/C	same	A/C	Affection Status	-0.00055366
rs2619634	10	79358657	Top	A/G	same	A/G	Affection Status	-0.00055631
rs2115872	2	175452275	Bot	T/C	reverse	A/G	Affection Status	-0.000564763
rs10749213	10	118183756	Top	A/G	same	A/G	Affection Status	-0.000575559
rs6069909	20	55428489	Bot	T/C	same	T/C	Affection Status	0.000579599
rs10865326	2	62016451	Top	A/C	same	A/C	Affection Status	0.000580563
rs2596487	6	31325056	Top	A/G	same	A/G	Affection Status	0.000583295
rs6802472	3	71036994	Bot	T/C	reverse	A/G	Affection Status	-0.00059359
rs1506508	8	140016398	Bot	T/C	reverse	A/G	Affection Status	-0.000597358
rs2332902	17	55375255	Bot	T/C	reverse	A/G	Affection Status	0.000599525
rs1015573	7	50881795	Bot	T/C	reverse	A/G	Affection Status	0.000601552
rs17308965	2	174896455	Bot	T/C	reverse	A/G	Affection Status	-0.000602833
rs8022660	14	22535262	Bot	T/C	reverse	A/G	Affection Status	0.000605452
rs4798998	18	76706687	Top	A/G	same	A/G	Affection Status	0.000609356
rs1882704	14	22925352	Top	A/G	same	A/G	Affection Status	0.000612946
rs10074851	5	108803319	Bot	T/C	reverse	A/G	Affection Status	-0.000616573
rs12180739	6	169614713	Top	C/G	same	C/G	Affection Status	0.000621811
rs7046769	9	85808790	Bot	T/C	reverse	A/G	Affection Status	-0.000621976
rs1438961	20	59042300	Bot	T/C	reverse	A/G	Affection Status	-0.000629428
rs2188312	17	49836896	Bot	T/G	reverse	A/C	Affection Status	0.000632807
rs1940670	18	2042445	Top	A/G	same	A/G	Affection Status	0.000635936
rs10839781	11	7446969	Bot	T/C	reverse	A/G	Affection Status	-0.000641236
rs10861152	12	104372656	Top	A/G	same	A/G	Affection Status	0.000643196
rs223110	14	23973043	Top	A/G	same	A/G	Affection Status	0.000644001
rs926776	6	47086940	Top	A/G	same	A/G	Affection Status	-0.000648575
rs7236553	18	343982	Bot	T/C	reverse	A/G	Affection Status	0.000653769
rs4668086	2	169498189	Top	A/G	same	A/G	Affection Status	-0.000659919
rs3130250	6	29625001	Top	A/G	same	A/G	Affection Status	-0.000669121
rs6584238	10	100932793	Top	A/G	reverse	T/C	Affection Status	0.000670041
rs7635661	3	104250596	Bot	T/C	same	T/C	Affection Status	-0.000671577
rs2594880	5	173190755	Top	A/G	same	A/G	Affection Status	-0.000671783
rs12327270	18	53168073	Top	A/G	same	A/G	Affection Status	-0.000676486
rs11250769	10	1785731	Bot	T/G	same	T/G	Affection Status	0.000679848
rs7285082	22	26387299	Top	A/G	reverse	T/C	Affection Status	0.000682675
rs134187	22	28641134	Bot	T/G	reverse	A/C	Affection Status	0.000682794
rs2630720	2	8571477	Top	A/G	same	A/G	Affection Status	-0.000689379
rs17171331	7	38362957	Bot	T/C	same	T/C	Affection Status	0.000689625
rs225543	12	126475672	Top	A/G	same	A/G	Affection Status	0.000690297
rs13079210	3	13829565	Top	A/G	same	A/G	Affection Status	-0.000691133
rs1555214	6	45928400	Bot	T/C	same	T/C	Affection Status	-0.000692543
rs905443	18	75335587	Top	A/C	same	A/C	Affection Status	-0.000692714
rs11063049	12	4342010	Bot	T/C	same	T/C	Affection Status	-0.000694751
rs17178242	16	24898588	Top	A/C	same	A/C	Affection Status	0.000700724
rs641325	11	57681828	Top	A/C	same	A/C	Affection Status	-0.000705448
rs7430156	3	119161982	Top	A/G	same	A/G	Affection Status	0.000706181
rs1759320	10	59837172	Top	A/G	same	A/G	Affection Status	-0.000706305
rs4739651	8	80572425	Bot	T/C	reverse	A/G	Affection Status	-0.000706348
rs2247583	8	14604752	Bot	T/C	reverse	A/G	Affection Status	-0.000707461
rs1006505	7	147718538	Bot	T/C	same	T/C	Affection Status	-0.000709838
rs11803328	1	81430792	Bot	T/C	same	T/C	Affection Status	-0.000711126
rs26367	5	132889644	Top	A/G	same	A/G	Affection Status	-0.000711165
rs4952070	2	31454391	Top	A/G	reverse	T/C	Affection Status	0.000713179
rs4822915	22	27970129	Top	A/G	reverse	T/C	Affection Status	0.000716137
rs13068005	3	192388678	Bot	T/C	reverse	A/G	Affection Status	0.000722108
rs3798818	6	55739053	Bot	T/C	same	T/C	Affection Status	-0.00072408
rs8107958	19	13586050	Bot	T/C	same	T/C	Affection Status	-0.000724377
rs10097827	8	35042190	Top	A/C	reverse	T/G	Affection Status	0.000727624
rs12797633	11	104519419	Top	A/C	same	A/C	Affection Status	-0.000729483
rs7156103	14	22700988	Top	A/G	same	A/G	Affection Status	0.00073101
rs3743438	15	25933094	Bot	T/C	reverse	A/G	Affection Status	-0.000732621
rs6866525	5	16034232	Top	A/G	reverse	T/C	Affection Status	-0.000733333
rs7862352	9	116407044	Bot	T/C	reverse	A/G	Affection Status	0.000734402
rs8063497	16	80984555	Bot	T/C	same	T/C	Affection Status	0.000737468
rs4319495	11	7458223	Bot	T/G	reverse	A/C	Affection Status	0.000740917
rs5004774	4	178310307	Top	A/C	reverse	T/G	Affection Status	0.00074719
rs17279286	15	79953711	Top	A/C	same	A/C	Affection Status	-0.000749815
rs2412919	15	45061448	Top	A/C	reverse	T/G	Affection Status	0.000751056
rs6664672	1	62711941	Top	A/G	same	A/G	Affection Status	0.000754958
rs10049305	3	28712248	Bot	T/C	reverse	A/G	Affection Status	-0.000763976
rs11147514	13	33893849	Top	A/G	same	A/G	Affection Status	-0.000764477
rs9558669	13	106701219	Top	A/G	same	A/G	Affection Status	0.000765134
rs11122565	1	230779266	Top	A/C	reverse	T/G	Affection Status	0.000766125
rs285290	19	16259460	Top	A/G	reverse	T/C	Affection Status	0.00076939
rs7480497	11	4714050	Bot	T/C	same	T/C	Affection Status	-0.000772917
rs7159906	14	22538661	Bot	T/C	same	T/C	Affection Status	0.000773267
rs7082932	10	130371881	Top	A/G	reverse	T/C	Affection Status	0.000776469
rs2192756	2	103180530	Bot	T/G	same	T/G	Affection Status	0.000778514
rs226794	21	28302355	Bot	T/C	reverse	A/G	Affection Status	-0.000779458
rs6499642	16	53797506	Top	A/G	reverse	T/C	Affection Status	0.000793322
rs11950574	5	123463805	Bot	T/C	reverse	A/G	Affection Status	-0.00079574
rs17623408	13	43569085	Bot	T/C	reverse	A/G	Affection Status	-0.000803499
rs2986961	10	30087359	Top	A/G	reverse	T/C	Affection Status	0.000804573
rs1798059	12	92610610	Top	A/G	same	A/G	Affection Status	0.00081201
rs34909197	17	54795589	Top	A/G	reverse	T/C	Affection Status	0.000812426
rs10817589	9	117066118	Top	A/G	same	A/G	Affection Status	0.000816344
rs7149485	14	45962391	Bot	T/C	reverse	A/G	Affection Status	-0.000817327
rs16884828	6	75101820	Bot	T/G	reverse	A/C	Affection Status	-0.000823359
rs6806518	3	197755070	Top	A/G	reverse	T/C	Affection Status	-0.000824103
rs7324563	13	50419158	Bot	T/C	reverse	A/G	Affection Status	0.000828328
rs2056218	12	83532540	Bot	T/G	reverse	A/C	Affection Status	0.000833052
rs2967828	5	3868958	Top	A/G	reverse	T/C	Affection Status	0.000835121
rs10971335	9	33019435	Top	A/G	reverse	T/C	Affection Status	0.000838633
rs9372001	6	156792873	Bot	T/C	same	T/C	Affection Status	-0.000840457
rs1436708	13	55818627	Top	A/G	same	A/G	Affection Status	-0.000842708
rs17779005	18	56813415	Bot	T/C	reverse	A/G	Affection Status	-0.000844818
rs7565151	2	237831359	Top	A/C	same	A/C	Affection Status	0.000851343
rs11200051	10	123402175	Bot	T/C	reverse	A/G	Affection Status	0.000854694
rs12477015	2	76741695	Top	A/G	reverse	T/C	Affection Status	-0.000857057
rs6812919	4	82518513	Bot	T/C	same	T/C	Affection Status	0.000860739
rs6753144	2	221685029	Bot	T/G	reverse	A/C	Affection Status	0.000861992
rs10142993	14	22588656	Bot	T/C	reverse	A/G	Affection Status	0.000864024
rs11763352	7	132001341	Top	A/G	reverse	T/C	Affection Status	0.000871426
rs6501303	17	77430593	Bot	T/C	reverse	A/G	Affection Status	0.000872789
rs11110715	12	101632499	Top	A/G	same	A/G	Affection Status	0.000875373
rs11586024	1	152941933	Bot	T/C	same	T/C	Affection Status	0.000876024
rs10508080	13	102619558	Bot	T/C	reverse	A/G	Affection Status	-0.000876432
rs2342118	15	85693016	Top	A/G	same	A/G	Affection Status	0.000883494
rs10257778	7	52975364	Top	A/G	reverse	T/C	Affection Status	0.000891672
rs11189551	10	100077152	Top	A/G	reverse	T/C	Affection Status	0.000893631
rs626326	13	33706179	Bot	T/C	same	T/C	Affection Status	0.000894259
rs1532583	8	3348684	Bot	T/C	same	T/C	Affection Status	-0.000900752
rs6881214	5	24837899	Top	A/G	reverse	T/C	Affection Status	-0.000902475
rs10088925	8	99128077	Top	A/G	reverse	T/C	Affection Status	0.000903043
rs2830713	21	28494440	Bot	T/C	same	T/C	Affection Status	0.000907469
rs7799709	7	135221210	Bot	T/G	reverse	A/C	Affection Status	-0.00090812
rs5762311	22	28090207	Bot	T/C	reverse	A/G	Affection Status	0.000911439
rs9457084	6	165798963	Bot	T/C	reverse	A/G	Affection Status	-0.000915983
rs12628368	22	29383927	Top	A/G	reverse	T/C	Affection Status	0.000919591
rs12261801	10	81656819	Bot	T/C	reverse	A/G	Affection Status	0.000922478
rs11655307	17	2717300	Top	A/G	reverse	T/C	Affection Status	0.000925294
rs756025	13	24668520	Bot	T/C	same	T/C	Affection Status	-0.000926694
rs4430927	2	66735120	Top	A/G	same	A/G	Affection Status	-0.000926966
rs2697246	2	198037641	Top	A/G	same	A/G	Affection Status	0.000929726
rs17794523	6	114436933	Top	A/G	reverse	T/C	Affection Status	0.000932267
rs713944	22	35512633	Top	A/G	reverse	T/C	Affection Status	-0.000945749
rs10074769	5	169472788	Bot	T/G	reverse	A/C	Affection Status	-0.000953022
rs16942897	18	24454351	Top	A/G	reverse	T/C	Affection Status	0.0009537
rs2117523	9	32675417	Top	A/G	same	A/G	Affection Status	0.000959376
rs2439903	10	6831860	Top	A/G	reverse	T/C	Affection Status	-0.000963327
rs11590546	1	34616871	Top	A/G	same	A/G	Affection Status	-0.000966139
rs639399	13	22378936	Top	A/G	reverse	T/C	Affection Status	0.000969521
rs6811589	4	11087189	Bot	T/G	reverse	A/C	Affection Status	-0.000973041
rs7356030	3	3020113	Bot	T/C	same	T/C	Affection Status	-0.000973147
rs4746047	10	72273380	Top	A/G	same	A/G	Affection Status	-0.000974254
rs6013126	20	49889611	Bot	T/C	reverse	A/G	Affection Status	-0.000975659
rs16876083	8	29716261	Top	A/G	reverse	T/C	Affection Status	-0.000982728
rs12582294	12	61105785	Bot	T/C	reverse	A/G	Affection Status	-0.000982775
rs34724	19	30369010	Bot	T/G	same	T/G	Affection Status	0.000987581
rs17118078	14	47587534	Top	A/C	reverse	T/G	Affection Status	0.000992619
rs1328094	13	106427637	Bot	T/C	reverse	A/G	Affection Status	-0.000995573
rs4823459	22	45693878	Bot	T/C	reverse	A/G	Affection Status	-0.000996614
rs6685406	1	14910920	Top	A/G	same	A/G	Affection Status	-0.0010084
rs10788141	10	122924854	Top	A/C	reverse	T/G	Affection Status	-0.00101105
rs3811311	14	22534141	Top	A/G	same	A/G	Affection Status	0.00101737
rs10955738	8	116031304	Top	A/G	reverse	T/C	Affection Status	-0.00101952
rs7652595	3	132548805	Bot	T/G	reverse	A/C	Affection Status	-0.00102145
rs1626887	18	55772543	Bot	T/C	same	T/C	Affection Status	-0.00102197
rs1604953	16	78942601	Top	A/G	same	A/G	Affection Status	-0.00102617
rs17384246	10	8434884	Top	A/G	reverse	T/C	Affection Status	-0.00103929
rs7049118	9	72951417	Top	A/G	same	A/G	Affection Status	-0.00104629
rs2204985	14	22917633	Top	A/G	same	A/G	Affection Status	0.00105261
rs12337318	9	138067887	Top	A/G	same	A/G	Affection Status	0.00105702
rs6565945	18	74927154	Top	A/G	reverse	T/C	Affection Status	0.00106009
rs4073416	14	66259394	Bot	T/C	reverse	A/G	Affection Status	-0.00106158
rs3844407	16	82603982	Bot	T/C	reverse	A/G	Affection Status	-0.00106544
rs7893174	10	55009632	Top	A/G	same	A/G	Affection Status	0.00106911
rs3860173	9	116436877	Bot	T/C	same	T/C	Affection Status	-0.0010768
rs4942272	13	44633797	Top	A/G	same	A/G	Affection Status	0.00107792
rs1128977	1	165389129	Bot	T/C	same	T/C	Affection Status	-0.00108135
rs398093	4	107980550	Top	A/G	reverse	T/C	Affection Status	0.00108641
rs6539098	12	104102503	Top	A/G	reverse	T/C	Affection Status	0.00108661
rs2279152	19	53099975	Bot	G/C	same	G/C	Affection Status	0.00109523
rs1558299	7	151121676	Bot	T/C	reverse	A/G	Affection Status	0.00109546
rs17340646	7	128722514	Bot	T/G	same	T/G	Affection Status	-0.00109638
rs17794323	20	59482590	Bot	T/C	reverse	A/G	Affection Status	-0.00110064
rs1228295	8	4300537	Top	A/G	reverse	T/C	Affection Status	-0.00110787
rs2030444	3	132761684	Top	A/G	reverse	T/C	Affection Status	0.00111323
rs1888191	9	113890977	Top	A/G	reverse	T/C	Affection Status	-0.00111709
rs17815761	5	5911337	Bot	T/C	reverse	A/G	Affection Status	-0.00112198
rs2287492	3	9172578	Top	A/G	same	A/G	Affection Status	0.0011234
rs17116039	14	22752873	Top	A/G	same	A/G	Affection Status	0.00112826
rs12701304	7	33598427	Top	A/G	same	A/G	Affection Status	-0.0011288
rs6967503	7	4035307	Top	A/G	reverse	T/C	Affection Status	0.00112907
rs4834307	4	113754464	Top	A/G	reverse	T/C	Affection Status	0.00112941
rs2044512	4	22937281	Bot	T/C	same	T/C	Affection Status	-0.00112945
rs2586498	17	48276252	Bot	T/C	reverse	A/G	Affection Status	0.00113058
rs16940550	18	13442257	Top	A/G	same	A/G	Affection Status	0.00113785
rs1442700	13	106686614	Top	A/G	reverse	T/C	Affection Status	-0.00114159
rs1287072	20	5828646	Top	A/G	same	A/G	Affection Status	0.00114727
rs730826	22	27509377	Top	A/C	reverse	T/G	Affection Status	-0.00114743
rs17552605	18	2791071	Bot	T/G	reverse	A/C	Affection Status	0.00116265
rs10886273	10	120335636	Top	A/C	same	A/C	Affection Status	0.00116385
rs7778072	7	155819065	Bot	T/G	same	T/G	Affection Status	0.00116731
rs16956020	16	81972268	Bot	T/C	reverse	A/G	Affection Status	-0.0011697
rs158687	9	93658978	Top	A/G	reverse	T/C	Affection Status	0.0011709
rs4790007	17	77313760	Bot	T/C	reverse	A/G	Affection Status	0.00117201
rs3770283	2	45757489	Bot	T/C	reverse	A/G	Affection Status	0.00117228
rs439269	9	14491347	Bot	T/C	same	T/C	Affection Status	0.00117416
rs9358168	6	18470191	Bot	T/G	reverse	A/C	Affection Status	0.00117455
rs6738615	2	222890875	Bot	T/C	reverse	A/G	Affection Status	-0.00117986
rs534384	5	6522711	Bot	T/C	same	T/C	Affection Status	-0.00118039
rs2500511	6	149271254	Bot	T/G	same	T/G	Affection Status	-0.00118419
rs3751467	14	22959592	Top	A/G	same	A/G	Affection Status	0.00118903
rs1145208	11	116637985	Bot	T/G	reverse	A/C	Affection Status	0.00119677
rs7067598	10	23217699	Top	A/G	reverse	T/C	Affection Status	0.0011996
rs283462	5	153952383	Bot	T/C	reverse	A/G	Affection Status	0.00120349
rs2119802	3	4847009	Bot	T/C	same	T/C	Affection Status	-0.00120454
rs1218556	1	154821134	Bot	T/G	reverse	A/C	Affection Status	-0.00121979
rs7870234	9	3810281	Bot	T/C	same	T/C	Affection Status	-0.0012219
rs10917527	1	20057205	Top	A/G	reverse	T/C	Affection Status	-0.00122928
rs2493137	1	230852116	Top	A/G	reverse	T/C	Affection Status	0.00123472
rs6085135	20	5357187	Bot	T/C	reverse	A/G	Affection Status	-0.00123486
rs1920150	1	171129422	Top	A/G	reverse	T/C	Affection Status	0.00123992
rs1447267	11	30687010	Bot	T/C	reverse	A/G	Affection Status	-0.0012411
rs4866662	5	2696580	Bot	T/C	same	T/C	Affection Status	0.00125173
rs10403515	19	30271856	Top	A/G	reverse	T/C	Affection Status	0.0012547
rs4083172	7	14716459	Bot	T/C	reverse	A/G	Affection Status	0.00125552
rs11806015	1	74455745	Top	A/G	same	A/G	Affection Status	-0.00125673
rs9322464	6	154748630	Top	A/G	reverse	T/C	Affection Status	0.00125926
rs28807203	19	45173951	Bot	T/G	reverse	A/C	Affection Status	0.00126109
rs1418032	20	2077744	Top	C/G	reverse	G/C	Affection Status	-0.00126629
rs6510092	19	30771757	Top	A/G	reverse	T/C	Affection Status	-0.00127041
rs9904992	17	33843152	Bot	T/C	reverse	A/G	Affection Status	0.00127751
rs6013315	20	50517006	Top	A/G	reverse	T/C	Affection Status	0.00128202
rs2161574	19	16161283	Bot	T/G	reverse	A/C	Affection Status	0.00128221
rs6760047	2	30528297	Top	A/G	same	A/G	Affection Status	0.00128233
rs4726571	7	142424782	Bot	T/C	reverse	A/G	Affection Status	0.00128297
rs12346407	9	108605956	Bot	T/C	same	T/C	Affection Status	0.00128316
rs1132185	1	12820870	Top	A/G	reverse	T/C	Affection Status	-0.00128906
rs11606925	11	20328774	Top	A/G	reverse	T/C	Affection Status	-0.00129159
rs11971259	7	38297145	Top	A/G	reverse	T/C	Affection Status	0.00129647
rs17134603	11	75855064	Top	A/G	same	A/G	Affection Status	0.00131061
rs16937389	8	72024315	Bot	T/C	same	T/C	Affection Status	-0.00131343
rs506943	11	78919959	Bot	T/C	reverse	A/G	Affection Status	-0.00131751
rs1392705	3	193533201	Bot	T/C	reverse	A/G	Affection Status	-0.00131789
rs11259942	15	84954985	Top	A/G	reverse	T/C	Affection Status	0.00132302
rs8042425	15	97456170	Top	A/C	reverse	T/G	Affection Status	-0.00133114
rs7948337	11	123918667	Bot	T/C	reverse	A/G	Affection Status	0.00133231
rs6427351	1	157066950	Top	A/G	reverse	T/C	Affection Status	0.00133876
rs10116586	9	14058548	Bot	T/G	reverse	A/C	Affection Status	-0.00133949
rs9290057	3	100154117	Bot	T/C	same	T/C	Affection Status	-0.00134084
rs12413189	10	24523789	Bot	T/G	reverse	A/C	Affection Status	0.0013444
rs10006195	4	182420303	Top	A/G	reverse	T/C	Affection Status	0.00135738
rs7916403	10	92559908	Top	A/C	reverse	T/G	Affection Status	0.00136247
rs10782639	1	77477215	Top	A/G	same	A/G	Affection Status	0.00136448
rs6130569	20	42841898	Bot	T/C	reverse	A/G	Affection Status	0.00136574
rs169748	14	54186083	Bot	T/C	reverse	A/G	Affection Status	-0.00137444
rs11628653	14	68818976	Bot	T/G	same	T/G	Affection Status	0.00137452
rs7095469	10	2064234	Bot	T/C	same	T/C	Affection Status	0.00137619
rs6066644	20	46778142	Bot	T/C	reverse	A/G	Affection Status	-0.00137851
rs4704870	5	156899869	Top	A/G	reverse	T/C	Affection Status	0.00137993
rs1495365	3	55802668	Top	A/C	reverse	T/G	Affection Status	-0.00138019
rs2646265	2	238257013	Bot	T/C	same	T/C	Affection Status	0.00138114
rs12444868	16	52914114	Top	A/G	reverse	T/C	Affection Status	-0.00138509
rs12532245	7	12927606	Top	A/G	same	A/G	Affection Status	0.00139127
rs4913421	12	68599906	Top	A/G	same	A/G	Affection Status	0.00139275
rs11759629	6	69849203	Top	A/G	reverse	T/C	Affection Status	-0.00139349
rs17283933	6	108367974	Top	A/G	reverse	T/C	Affection Status	0.00139487
rs1661943	19	53565122	Bot	T/C	same	T/C	Affection Status	0.00140035
rs1527853	2	140799875	Top	A/G	same	A/G	Affection Status	-0.00140116
rs2178785	14	22590996	Bot	T/C	reverse	A/G	Affection Status	0.00140136
rs313098	4	127485630	Top	A/C	same	A/C	Affection Status	-0.00140662
rs11133134	4	177093329	Top	A/G	reverse	T/C	Affection Status	0.00140832
rs17140749	16	6658369	Bot	T/C	same	T/C	Affection Status	-0.0014084
rs1543887	16	6471647	Bot	T/G	same	T/G	Affection Status	-0.00141182
rs990962	14	22567561	Bot	T/C	same	T/C	Affection Status	0.00141219
rs2367279	5	90395206	Bot	T/G	same	T/G	Affection Status	-0.00141484
rs9890222	17	49933891	Top	A/G	reverse	T/C	Affection Status	-0.0014154
rs12775298	10	131053109	Bot	T/G	reverse	A/C	Affection Status	0.00141606
rs2745062	20	44072226	Top	A/C	reverse	T/G	Affection Status	0.00141818
rs7176717	15	61284409	Top	A/G	same	A/G	Affection Status	-0.00141988
rs7404477	16	17511229	Bot	T/C	same	T/C	Affection Status	-0.00142402
rs779129	8	4048597	Top	A/G	same	A/G	Affection Status	0.00142494
rs10906701	10	14619045	Top	A/G	reverse	T/C	Affection Status	0.00142521
rs12349240	9	22872408	Top	A/G	same	A/G	Affection Status	0.00142556
rs3094146	6	29970960	Top	C/G	reverse	G/C	Affection Status	0.00143265
rs16837439	2	206432930	Top	A/G	reverse	T/C	Affection Status	-0.00143484
rs10878473	12	67021637	Bot	T/G	reverse	A/C	Affection Status	-0.00143939
rs10262937	7	21982448	Top	A/G	reverse	T/C	Affection Status	-0.0014467
rs17328115	9	127645241	Bot	T/C	same	T/C	Affection Status	0.00144717
rs12185395	18	40510118	Bot	T/C	same	T/C	Affection Status	-0.00144978
rs4682935	3	44119447	Top	A/G	same	A/G	Affection Status	-0.00145061
rs16942713	18	24386535	Top	A/C	reverse	T/G	Affection Status	-0.0014509
rs7867360	9	14566116	Top	A/G	reverse	T/C	Affection Status	-0.00145264
rs7653663	3	127475626	Top	A/G	same	A/G	Affection Status	0.00145687
rs8015208	14	22491072	Bot	T/G	reverse	A/C	Affection Status	0.00145706
rs17406878	4	24999299	Bot	T/G	same	T/G	Affection Status	-0.00145756
rs951132	13	26111534	Bot	T/C	same	T/C	Affection Status	-0.00146012
rs4846419	1	217715564	Top	A/G	same	A/G	Affection Status	0.0014647
rs3784737	15	92967552	Bot	T/C	reverse	A/G	Affection Status	0.00146618
rs2244501	1	117602960	Bot	T/G	same	T/G	Affection Status	-0.00146998
rs3962032	11	34889989	Bot	T/C	same	T/C	Affection Status	-0.00147456
rs1337668	13	45367123	Bot	T/C	same	T/C	Affection Status	0.00147621
rs2169968	12	21343404	Bot	T/C	same	T/C	Affection Status	-0.00147835
rs10092059	8	38718726	Top	A/G	same	A/G	Affection Status	0.00148579
rs12765415	10	122538919	Top	A/G	reverse	T/C	Affection Status	0.00148736
rs9428479	1	240667391	Bot	T/C	same	T/C	Affection Status	0.00148893
rs392720	19	6649632	Top	A/G	reverse	T/C	Affection Status	0.001489
rs17275497	21	17148103	Top	A/G	reverse	T/C	Affection Status	0.00149332
rs2367598	3	63051342	Bot	T/C	reverse	A/G	Affection Status	-0.00149553
rs1513121	3	101765067	Top	A/C	same	A/C	Affection Status	-0.00149954
rs2110342	16	6759606	Top	A/G	same	A/G	Affection Status	-0.00150045
rs9518272	13	101663080	Top	A/G	same	A/G	Affection Status	-0.00150235
rs1723580	7	109830780	Bot	T/C	same	T/C	Affection Status	-0.00150917
rs11221110	11	127799447	Top	A/G	reverse	T/C	Affection Status	-0.00152113
rs3031	17	5113423	Top	A/G	same	A/G	Affection Status	0.00152156
rs346011	4	53434611	Bot	T/C	reverse	A/G	Affection Status	-0.00152614
rs28696109	3	66023592	Bot	T/C	reverse	A/G	Affection Status	-0.00152889
rs10017973	4	164387952	Bot	T/C	reverse	A/G	Affection Status	0.00152992
rs2684816	18	44760663	Top	A/G	reverse	T/C	Affection Status	0.00153527
rs11779546	8	26674936	Top	A/G	same	A/G	Affection Status	0.00153681
rs4381747	2	29807890	Bot	T/G	reverse	A/C	Affection Status	0.00153872
rs1032988	4	175133901	Bot	T/C	reverse	A/G	Affection Status	0.00154344
rs13273557	8	5157922	Bot	T/C	reverse	A/G	Affection Status	-0.00154515
rs259833	2	180706328	Top	A/G	reverse	T/C	Affection Status	-0.0015456
rs1458534	7	34713727	Bot	T/C	reverse	A/G	Affection Status	-0.00154646
rs16833203	1	30533883	Bot	T/C	same	T/C	Affection Status	0.00154661
rs10504195	8	56441494	Top	A/C	same	A/C	Affection Status	-0.00154994
rs12995641	2	35427540	Bot	T/C	reverse	A/G	Affection Status	-0.00155546
rs12161717	10	50764246	Bot	T/C	same	T/C	Affection Status	-0.00155612
rs12671456	7	101671793	Top	A/C	reverse	T/G	Affection Status	-0.0015748
rs17575653	12	28236804	Bot	T/C	reverse	A/G	Affection Status	-0.0015764
rs1010509	1	245330381	Bot	T/G	reverse	A/C	Affection Status	0.00157697
rs10438326	15	56158075	Top	A/G	same	A/G	Affection Status	0.00158243
rs1419274	9	83046008	Bot	T/G	reverse	A/C	Affection Status	-0.00158348
rs4413596	6	20907881	Top	A/G	same	A/G	Affection Status	-0.00159336
rs3001446	1	80675529	Top	A/C	reverse	T/G	Affection Status	0.00159472
rs1448670	7	17522125	Top	A/C	reverse	T/G	Affection Status	0.0015966
rs4483598	11	67498579	Bot	T/G	same	T/G	Affection Status	0.00160147
rs6905911	6	167521624	Top	A/G	reverse	T/C	Affection Status	-0.00160492
rs12620694	2	2763051	Top	A/G	same	A/G	Affection Status	0.00160504
rs16921297	8	56081098	Bot	T/G	same	T/G	Affection Status	-0.00160636
rs12334531	8	74263630	Bot	T/C	same	T/C	Affection Status	0.00160892
rs11845134	14	22782377	Top	A/G	reverse	T/C	Affection Status	0.00161064
rs10283101	8	115892932	Bot	T/G	reverse	A/C	Affection Status	0.0016107
rs12145639	1	64165490	Bot	T/C	reverse	A/G	Affection Status	-0.00161516
rs9941028	16	49961451	Top	A/G	reverse	T/C	Affection Status	-0.00162164
rs7495265	15	92150915	Bot	T/C	same	T/C	Affection Status	-0.00163313
rs2281807	20	1610201	Top	A/G	reverse	T/C	Affection Status	-0.001638
rs16940202	16	86014241	Bot	T/C	same	T/C	Affection Status	-0.00163937
rs7183427	15	39503508	Bot	T/G	same	T/G	Affection Status	-0.00164127
rs924110	11	133525963	Bot	T/C	same	T/C	Affection Status	-0.00164158
rs17577546	6	89246061	Top	A/G	same	A/G	Affection Status	-0.00164512
rs10415347	19	48520517	Top	A/G	same	A/G	Affection Status	0.00164582
rs2014617	8	27577392	Top	A/G	same	A/G	Affection Status	0.00164857
rs4245048	11	123649435	Bot	T/C	same	T/C	Affection Status	-0.00165051
rs525634	11	36391882	Top	A/C	same	A/C	Affection Status	0.00165196
rs12374356	4	19174530	Top	A/G	reverse	T/C	Affection Status	-0.00165714
rs10262722	7	29540205	Top	A/C	reverse	T/G	Affection Status	-0.00165772
rs1240154	11	116004442	Top	A/G	reverse	T/C	Affection Status	0.00166026
rs3094521	17	36032423	Top	A/C	reverse	T/G	Affection Status	-0.00166437
rs11625811	14	88722374	Bot	T/C	reverse	A/G	Affection Status	-0.00166786
rs17163941	5	108091503	Bot	T/C	reverse	A/G	Affection Status	0.0016699
rs258578	19	20110319	Top	A/G	same	A/G	Affection Status	0.00167563
rs9879862	3	149660475	Top	A/C	same	A/C	Affection Status	0.0016794
rs12410866	1	160108803	Top	A/G	reverse	T/C	Affection Status	-0.00168265
rs8021423	14	81595369	Top	A/G	reverse	T/C	Affection Status	-0.00168509
rs2164349	3	177535748	Bot	T/C	reverse	A/G	Affection Status	-0.00168536
rs1569899	14	37753410	Bot	T/C	same	T/C	Affection Status	0.00169052
rs6453484	5	79081713	Top	A/G	same	A/G	Affection Status	0.00169395
rs17126831	14	90972071	Top	A/G	reverse	T/C	Affection Status	0.00169773
rs11036070	11	40794375	Top	A/G	reverse	T/C	Affection Status	0.00170381
rs2731948	3	21389545	Top	A/G	reverse	T/C	Affection Status	0.00170852
rs7552175	1	115582623	Bot	T/C	reverse	A/G	Affection Status	-0.00170983
rs792048	2	5542127	Top	A/G	reverse	T/C	Affection Status	0.00171052
rs9365910	6	166108154	Top	A/C	same	A/C	Affection Status	0.00171841
rs6074840	20	15081316	Top	A/G	same	A/G	Affection Status	-0.0017217
rs7520925	1	164216796	Top	A/C	reverse	T/G	Affection Status	-0.00172578
rs17801411	18	47481630	Top	A/G	same	A/G	Affection Status	-0.00172929
rs17181170	3	87173324	Top	A/G	same	A/G	Affection Status	-0.00173177
rs10211539	2	69019549	Bot	T/C	same	T/C	Affection Status	-0.00173531
rs13241960	7	93577154	Bot	T/C	same	T/C	Affection Status	-0.00173815
rs7088969	10	119533757	Top	A/G	reverse	T/C	Affection Status	0.00174291
rs12416175	10	133023235	Top	A/G	same	A/G	Affection Status	0.00174553
rs4731850	7	131816243	Bot	T/C	same	T/C	Affection Status	-0.00174611
rs1077687	11	19208573	Bot	T/C	reverse	A/G	Affection Status	-0.0017493
rs10491605	9	89374205	Top	A/G	same	A/G	Affection Status	0.00174989
rs11975058	7	16904410	Top	A/G	same	A/G	Affection Status	0.00175302
rs10751841	10	2151354	Bot	T/C	same	T/C	Affection Status	0.00175325
rs13061557	3	144646012	Top	A/G	reverse	T/C	Affection Status	-0.00176154
rs2318315	3	146823099	Top	A/C	reverse	T/G	Affection Status	0.00176345
rs270400	6	7790535	Bot	T/C	reverse	A/G	Affection Status	-0.00176831
rs212020	3	59988905	Bot	T/C	reverse	A/G	Affection Status	-0.00177259
rs1205028	6	3605434	Top	A/G	same	A/G	Affection Status	0.00177344
rs4744873	9	71917575	Top	A/G	same	A/G	Affection Status	-0.00177671
rs2601773	16	4001898	Bot	T/G	same	T/G	Affection Status	0.00177699
rs796860	1	183524855	Top	A/C	same	A/C	Affection Status	-0.00177943
rs4837142	9	130114364	Top	A/G	reverse	T/C	Affection Status	-0.00178512
rs7678144	4	55102425	Top	A/G	reverse	T/C	Affection Status	0.00179621
rs12921960	16	6699749	Bot	T/G	same	T/G	Affection Status	0.00180311
rs12379721	9	21536423	Bot	T/C	same	T/C	Affection Status	-0.00180706
rs12277553	11	43536586	Bot	T/C	reverse	A/G	Affection Status	-0.00181726
rs6064467	20	55496771	Top	A/G	reverse	T/C	Affection Status	0.00182147
rs3843923	8	4013345	Top	A/C	reverse	T/G	Affection Status	0.00182225
rs12051446	16	7409031	Top	A/G	reverse	T/C	Affection Status	-0.00182786
rs8139123	22	42822283	Bot	T/C	same	T/C	Affection Status	-0.00182908
rs7321225	13	77407434	Bot	T/C	reverse	A/G	Affection Status	-0.00182965
rs6980441	7	20006793	Top	A/G	same	A/G	Affection Status	0.00183198
rs2703767	11	130415011	Top	A/G	reverse	T/C	Affection Status	0.00183654
rs17727552	17	5940389	Bot	T/C	same	T/C	Affection Status	0.00184598
rs4447306	13	70884667	Bot	T/C	same	T/C	Affection Status	-0.00184638
rs6135385	20	15305258	Bot	T/G	reverse	A/C	Affection Status	0.00184835
rs34855198	4	37134174	Bot	T/C	same	T/C	Affection Status	-0.00184862
rs1354085	1	60834294	Bot	T/C	reverse	A/G	Affection Status	-0.00185186
rs11018045	10	133357401	Bot	T/C	same	T/C	Affection Status	0.00185307
rs6720704	2	11207324	Bot	G/C	same	G/C	Affection Status	-0.0018549
rs10748280	12	75880697	Top	A/G	same	A/G	Affection Status	0.00185959
rs7582825	2	228131904	Bot	T/C	same	T/C	Affection Status	-0.00186198
rs8176605	2	188356110	Top	A/G	reverse	T/C	Affection Status	-0.00186304
rs4559684	11	11317263	Bot	T/C	same	T/C	Affection Status	-0.00186457
rs17008002	4	125212141	Top	A/C	reverse	T/G	Affection Status	0.00186859
rs556634	16	84539738	Top	A/G	reverse	T/C	Affection Status	0.00187199
rs7569954	2	54216979	Top	A/C	same	A/C	Affection Status	0.00187718
rs4657270	1	163378647	Top	A/G	same	A/G	Affection Status	0.00188135
rs3800602	7	129360201	Bot	T/C	reverse	A/G	Affection Status	-0.00189137
rs414289	4	19253659	Bot	T/C	reverse	A/G	Affection Status	-0.00189484
rs6868212	5	23614535	Bot	T/C	reverse	A/G	Affection Status	-0.00189489
rs963982	1	233515071	Bot	T/C	reverse	A/G	Affection Status	-0.00190187
rs160089	1	88180022	Top	A/C	same	A/C	Affection Status	-0.001902
rs10984757	9	122651883	Top	A/G	reverse	T/C	Affection Status	-0.00190398
rs1928423	9	74250387	Bot	T/G	reverse	A/C	Affection Status	-0.00190602
rs7918621	10	23688686	Top	A/G	same	A/G	Affection Status	-0.00190913
rs10741800	11	19776660	Bot	T/C	same	T/C	Affection Status	-0.00190918
rs9642239	7	57470632	Bot	T/G	same	T/G	Affection Status	0.00190953
rs12957632	18	74482432	Top	A/G	reverse	T/C	Affection Status	0.00190957
rs27431	5	16670618	Bot	T/C	same	T/C	Affection Status	-0.00191052
rs12698956	7	70337942	Top	A/G	same	A/G	Affection Status	-0.00191148
rs10927369	1	245179960	Top	A/G	same	A/G	Affection Status	-0.00191939
rs2511662	8	103640433	Top	A/G	reverse	T/C	Affection Status	-0.00191974
rs7707878	5	125984043	Top	A/C	same	A/C	Affection Status	-0.00192004
rs9505546	6	8829086	Top	A/G	reverse	T/C	Affection Status	-0.00192168
rs136388	22	31108224	Bot	T/G	same	T/G	Affection Status	-0.00192282
rs7074509	10	133814879	Top	A/C	same	A/C	Affection Status	-0.00192936
rs4697493	4	24899586	Top	A/G	same	A/G	Affection Status	-0.00193293
rs1951154	14	23897466	Top	A/G	same	A/G	Affection Status	-0.00193729
rs8177448	5	150407935	Bot	T/C	reverse	A/G	Affection Status	0.00194006
rs10805104	4	42556540	Top	A/G	reverse	T/C	Affection Status	-0.0019406
rs1891118	13	25715088	Bot	T/C	reverse	A/G	Affection Status	-0.00194244
rs159625	5	59161352	Bot	T/C	reverse	A/G	Affection Status	-0.00194256
rs11150328	16	80938833	Bot	T/C	reverse	A/G	Affection Status	-0.00195704
rs4686709	3	185629299	Bot	T/C	same	T/C	Affection Status	0.00195967
rs7992512	13	96013885	Top	A/G	same	A/G	Affection Status	0.00196332
rs9832410	3	4604297	Top	A/G	reverse	T/C	Affection Status	0.00196375
rs12421465	11	12561933	Bot	T/C	same	T/C	Affection Status	-0.0019639
rs619747	7	78219577	Top	A/C	same	A/C	Affection Status	0.00196681
rs10263803	7	20437823	Top	A/C	same	A/C	Affection Status	0.00196702
rs11618541	13	99680697	Top	A/C	reverse	T/G	Affection Status	-0.00196743
rs4858694	3	25097736	Bot	T/C	reverse	A/G	Affection Status	-0.00197074
rs7644	11	12551844	Top	A/G	reverse	T/C	Affection Status	0.00197313
rs2738568	16	78656489	Top	A/G	reverse	T/C	Affection Status	-0.00197334
rs2450213	8	119264856	Top	A/C	same	A/C	Affection Status	-0.00197498
rs11044929	12	20048513	Top	A/G	reverse	T/C	Affection Status	0.00197574
rs7800830	7	132888811	Bot	T/C	reverse	A/G	Affection Status	-0.00197842
rs4905794	14	99479669	Bot	T/C	reverse	A/G	Affection Status	0.00198085
rs4945848	6	110251805	Bot	T/G	same	T/G	Affection Status	0.00198262
rs2072245	14	72521127	Bot	T/C	reverse	A/G	Affection Status	-0.00198267
rs10949240	6	14353238	Bot	T/C	reverse	A/G	Affection Status	-0.00198798
rs11592723	10	47693996	Bot	T/C	reverse	A/G	Affection Status	0.00198824
rs7647396	3	186651000	Bot	T/G	reverse	A/C	Affection Status	0.00199325
rs7131487	11	93185952	Bot	T/C	same	T/C	Affection Status	-0.00199609
rs7521356	1	116711972	Top	A/G	reverse	T/C	Affection Status	0.00199781
rs6496888	15	92566414	Bot	T/G	reverse	A/C	Affection Status	0.00199852
rs11974360	7	30370786	Bot	T/C	reverse	A/G	Affection Status	0.00199917
rs1532232	10	44456716	Top	A/G	same	A/G	Affection Status	0.00200832
rs2770310	6	70165296	Bot	T/G	reverse	A/C	Affection Status	0.00200849
rs10774289	12	5018869	Top	A/G	reverse	T/C	Affection Status	-0.00201929
rs2859136	6	36109901	Bot	T/C	reverse	A/G	Affection Status	-0.00202884
rs16878041	6	87666493	Bot	T/G	reverse	A/C	Affection Status	0.00203536
rs12329336	2	155499463	Bot	T/C	reverse	A/G	Affection Status	-0.00203552
rs12940622	17	78615571	Top	A/G	same	A/G	Affection Status	0.00203967
rs2632151	5	113393781	Bot	T/C	reverse	A/G	Affection Status	0.00204311
rs10513173	9	115698946	Bot	T/G	reverse	A/C	Affection Status	0.00204412
rs4374519	3	186193569	Top	A/C	same	A/C	Affection Status	-0.00204501
rs17486233	4	115787479	Top	A/G	same	A/G	Affection Status	-0.00204698
rs10925415	1	237599305	Bot	T/C	reverse	A/G	Affection Status	-0.00204872
rs13345832	19	53140449	Bot	T/C	same	T/C	Affection Status	-0.0020648
rs11913784	22	33734105	Bot	T/C	same	T/C	Affection Status	-0.00207337
rs1734389	2	10985364	Bot	T/C	same	T/C	Affection Status	0.00207711
rs11014385	10	25366336	Bot	T/C	same	T/C	Affection Status	-0.00207868
rs7738389	6	159338019	Top	A/G	reverse	T/C	Affection Status	0.00207907
rs9516427	13	87735694	Top	A/G	reverse	T/C	Affection Status	0.00208177
rs12865390	13	81684306	Top	A/G	reverse	T/C	Affection Status	0.00208346
rs13056402	22	41292821	Top	A/G	reverse	T/C	Affection Status	0.00208594
rs695017	19	23603913	Bot	T/C	reverse	A/G	Affection Status	-0.00208601
rs13066320	3	116406199	Bot	T/C	same	T/C	Affection Status	0.00209161
rs1384872	12	117827318	Bot	T/C	same	T/C	Affection Status	-0.00209652
rs4870858	8	124600993	Bot	T/G	same	T/G	Affection Status	-0.00209715
rs17658817	14	86301801	Bot	T/G	reverse	A/C	Affection Status	0.00209968
rs12414690	10	78299483	Top	A/C	same	A/C	Affection Status	0.00210278
rs2206272	6	50765352	Top	A/G	reverse	T/C	Affection Status	0.00210331
rs8037502	15	100837829	Bot	T/G	reverse	A/C	Affection Status	0.00210344
rs6794153	3	56806203	Top	A/G	reverse	T/C	Affection Status	-0.00210388
rs4905522	14	97167721	Top	A/G	reverse	T/C	Affection Status	0.00210744
rs6596104	5	132480458	Bot	T/C	reverse	A/G	Affection Status	-0.00210881
rs1428804	16	9555489	Bot	T/C	same	T/C	Affection Status	0.00211172
rs16906528	8	137907651	Bot	T/C	reverse	A/G	Affection Status	-0.00211211
rs10120911	9	118001034	Bot	T/C	reverse	A/G	Affection Status	-0.0021157
rs6917225	6	5157471	Bot	T/C	same	T/C	Affection Status	0.00211831
rs4435501	2	96981369	Bot	T/G	reverse	A/C	Affection Status	0.00211877
rs10193688	2	101457991	Top	A/G	reverse	T/C	Affection Status	0.00211883
rs6549604	3	74545777	Bot	T/C	same	T/C	Affection Status	-0.00212336
rs7515225	1	49006786	Bot	T/C	same	T/C	Affection Status	-0.00212647
rs1543721	6	63179419	Top	A/C	reverse	T/G	Affection Status	0.00212985
rs3811280	14	22652562	Top	A/G	reverse	T/C	Affection Status	0.00213482
rs10271133	7	148480990	Top	A/G	reverse	T/C	Affection Status	0.00213705
rs533704	5	107086063	Top	A/C	same	A/C	Affection Status	-0.00213862
rs11155314	6	143968766	Bot	T/C	reverse	A/G	Affection Status	-0.00214043
rs1927896	9	120519878	Top	A/G	reverse	T/C	Affection Status	-0.00214274
rs16895812	6	42495278	Bot	T/C	same	T/C	Affection Status	0.00214283
rs9532443	13	40391182	Top	A/G	same	A/G	Affection Status	-0.00214679
rs4085108	12	27340165	Bot	T/C	reverse	A/G	Affection Status	-0.00214755
rs3805616	5	127520897	Top	A/G	reverse	T/C	Affection Status	-0.00214803
rs576598	11	125805630	Bot	T/C	reverse	A/G	Affection Status	-0.00214861
rs13253244	8	133577588	Bot	T/C	reverse	A/G	Affection Status	-0.00214943
rs199091	6	23533562	Top	A/G	reverse	T/C	Affection Status	-0.00215113
rs3864664	8	61929772	Top	A/C	reverse	T/G	Affection Status	0.00215307
rs2973910	5	72652585	Top	A/G	reverse	T/C	Affection Status	-0.00215386
rs1792351	11	92316799	Bot	T/G	same	T/G	Affection Status	-0.00215421
rs2753971	14	98935175	Top	A/G	reverse	T/C	Affection Status	-0.002155
rs1556220	9	117812777	Bot	T/C	reverse	A/G	Affection Status	-0.00215654
rs2851428	11	79471974	Bot	T/C	reverse	A/G	Affection Status	-0.00216184
rs12136921	1	33070778	Bot	T/C	reverse	A/G	Affection Status	0.00216367
rs11928048	3	167594951	Bot	T/C	same	T/C	Affection Status	-0.00216562
rs7114211	11	44447922	Bot	T/C	reverse	A/G	Affection Status	-0.00216752
rs781443	4	84558656	Top	A/C	reverse	T/G	Affection Status	-0.00216826
rs9304265	18	39778571	Bot	T/C	same	T/C	Affection Status	-0.00217212
rs4918664	10	94921065	Bot	T/C	reverse	A/G	Affection Status	-0.00218471
rs11200108	10	123488067	Top	A/G	reverse	T/C	Affection Status	-0.00219565
rs4504596	8	11111892	Bot	T/C	reverse	A/G	Affection Status	-0.00219573
rs11868687	17	71655148	Top	A/G	same	A/G	Affection Status	0.00219582
rs12128546	1	22937094	Top	A/C	reverse	T/G	Affection Status	-0.00219587
rs1542087	2	88387557	Bot	T/G	same	T/G	Affection Status	-0.00220111
rs4695895	4	174837887	Top	A/G	reverse	T/C	Affection Status	0.0022063
rs12307794	12	20458686	Top	A/G	reverse	T/C	Affection Status	-0.00220682
rs6928997	6	161958165	Top	A/C	reverse	T/G	Affection Status	0.00221218
rs9863642	3	139727401	Top	A/G	same	A/G	Affection Status	-0.00221277
rs6793708	3	5280161	Top	A/G	reverse	T/C	Affection Status	0.00222195
rs2735058	6	29697693	Bot	T/C	same	T/C	Affection Status	0.00222205
rs11647694	16	26208742	Bot	T/C	same	T/C	Affection Status	-0.00222329
rs2677770	3	178911534	Top	A/C	reverse	T/G	Affection Status	0.00222661
rs460261	19	6914828	Bot	T/C	same	T/C	Affection Status	-0.0022278
rs16881089	6	18712544	Bot	T/G	reverse	A/C	Affection Status	-0.00222826
rs11833579	12	775199	Bot	T/C	reverse	A/G	Affection Status	0.00223048
rs10031184	4	154834707	Bot	T/C	same	T/C	Affection Status	-0.00223136
rs760152	21	40379489	Top	A/G	reverse	T/C	Affection Status	0.002242
rs9366479	6	22862571	Bot	T/C	same	T/C	Affection Status	-0.00224254
rs527912	1	20934283	Top	A/G	same	A/G	Affection Status	0.0022439
rs7307345	12	105845159	Bot	T/C	reverse	A/G	Affection Status	0.00224534
rs9575396	13	84312747	Top	A/G	same	A/G	Affection Status	-0.00224822
rs7855624	9	12773263	Bot	T/G	reverse	A/C	Affection Status	0.00225372
rs1594070	5	35337939	Top	A/G	same	A/G	Affection Status	-0.00225406
rs7161544	14	21623648	Top	A/G	same	A/G	Affection Status	-0.00225514
rs10135768	14	51671017	Top	A/C	reverse	T/G	Affection Status	-0.00225529
rs12672832	7	54905511	Top	A/G	reverse	T/C	Affection Status	0.00225578
rs12913320	15	89377788	Top	A/G	reverse	T/C	Affection Status	-0.0022558
rs1875421	19	51798572	Bot	T/C	reverse	A/G	Affection Status	-0.00225739
rs872466	13	44834104	Bot	T/C	reverse	A/G	Affection Status	-0.00225914
rs1424241	16	72078907	Bot	T/C	same	T/C	Affection Status	-0.00226235
rs10758915	9	7938795	Bot	T/G	same	T/G	Affection Status	0.00226419
rs9458173	6	161678751	Top	A/C	same	A/C	Affection Status	0.0022642
rs17171976	7	41966157	Bot	T/C	reverse	A/G	Affection Status	-0.00226606
rs11648336	16	57722576	Top	A/T	same	A/T	Affection Status	-0.00227178
rs3892715	3	194758010	Bot	T/C	same	T/C	Affection Status	0.00227254
rs2241400	19	16240727	Bot	T/C	same	T/C	Affection Status	0.00227468
rs9888739	16	31313253	Bot	T/C	same	T/C	Affection Status	0.00227604
rs7088865	10	36359231	Bot	T/C	same	T/C	Affection Status	-0.00227628
rs6578578	11	5213881	Bot	T/G	reverse	A/C	Affection Status	0.00228104
rs4474705	16	7299366	Top	A/C	reverse	T/G	Affection Status	0.00228524
rs11724181	4	183035530	Bot	T/C	same	T/C	Affection Status	0.00228778
rs12089315	1	5318552	Bot	T/C	same	T/C	Affection Status	0.00228853
rs6953677	7	49672367	Top	A/G	same	A/G	Affection Status	0.00229127
rs1242973	10	9255870	Top	A/C	reverse	T/G	Affection Status	-0.00229168
rs13166619	5	169866944	Top	A/G	reverse	T/C	Affection Status	-0.00229208
rs12744277	1	83427686	Top	A/G	same	A/G	Affection Status	0.00229309
rs10118161	9	79763338	Top	A/G	reverse	T/C	Affection Status	-0.00229472
rs6474384	8	38369493	Bot	T/C	reverse	A/G	Affection Status	0.00229789
rs16973959	19	40498011	Bot	T/C	reverse	A/G	Affection Status	0.00230592
rs10224784	7	11964376	Bot	T/C	same	T/C	Affection Status	-0.00230709
rs7198395	16	55405449	Top	A/G	reverse	T/C	Affection Status	-0.00230772
rs10462995	5	169497800	Bot	T/C	reverse	A/G	Affection Status	-0.00231216
rs714094	1	22869904	Top	A/C	same	A/C	Affection Status	-0.0023131
rs1361166	1	81294721	Top	A/G	same	A/G	Affection Status	-0.00232346
GA034749	19	46031606	Top	A/G	reverse	T/C	Affection Status	-0.00232807
rs12685240	9	99079114	Bot	T/C	same	T/C	Affection Status	0.0023333
rs1120919	14	47624206	Top	A/G	reverse	T/C	Affection Status	-0.00233426
rs8016654	14	22589341	Bot	T/C	same	T/C	Affection Status	0.00233779
rs17109989	1	54635702	Top	A/G	reverse	T/C	Affection Status	0.00234826
rs4548807	14	105040988	Bot	T/C	reverse	A/G	Affection Status	0.0023502
rs6592377	11	87222624	Top	A/C	same	A/C	Affection Status	-0.00235299
rs5771633	22	49165798	Top	A/G	reverse	T/C	Affection Status	0.00235464
rs2825502	21	20664950	Top	A/C	same	A/C	Affection Status	-0.00235874
rs1600603	5	105057242	Top	A/G	reverse	T/C	Affection Status	-0.00236029
rs10215134	7	48194935	Bot	T/C	reverse	A/G	Affection Status	-0.00236283
rs17866592	2	234929686	Top	A/G	reverse	T/C	Affection Status	-0.00236921
rs12654739	5	172412674	Top	A/G	reverse	T/C	Affection Status	0.00237125
rs9916629	17	33796260	Top	A/G	reverse	T/C	Affection Status	0.00237747
rs2135095	18	75927528	Top	A/G	same	A/G	Affection Status	0.00238268
rs12524191	6	130255964	Top	A/C	same	A/C	Affection Status	0.0023829
rs11719081	3	10535954	Bot	T/C	same	T/C	Affection Status	-0.00238507
rs7535020	1	157393023	Bot	T/C	same	T/C	Affection Status	-0.00238582
rs2331491	14	22522428	Bot	T/C	same	T/C	Affection Status	0.00238923
rs10055156	5	105209621	Bot	T/C	reverse	A/G	Affection Status	-0.00239693
rs12523624	5	142020508	Bot	T/G	same	T/G	Affection Status	-0.00240032
rs1029073	10	90998804	Bot	T/C	same	T/C	Affection Status	-0.00240071
rs17352568	4	96182669	Top	A/G	same	A/G	Affection Status	0.00240071
rs2799578	10	56914522	Top	A/G	same	A/G	Affection Status	0.00240464
rs11233206	11	82335447	Top	A/C	same	A/C	Affection Status	-0.00240808
rs2582651	1	234889089	Top	A/G	reverse	T/C	Affection Status	0.00240899
rs4440150	3	117380644	Bot	T/C	reverse	A/G	Affection Status	-0.00240919
rs12220854	10	83954600	Bot	T/C	reverse	A/G	Affection Status	-0.00240952
rs12427741	13	35051012	Top	A/G	reverse	T/C	Affection Status	0.00241427
rs1552820	11	129443834	Bot	T/C	same	T/C	Affection Status	-0.00242164
rs9893797	17	5578857	Bot	T/C	same	T/C	Affection Status	0.00242388
rs1699185	1	213499232	Bot	T/G	reverse	A/C	Affection Status	-0.00242758
rs4074536	1	116310967	Top	A/G	reverse	T/C	Affection Status	-0.00242941
rs11157216	14	22241710	Top	A/G	reverse	T/C	Affection Status	0.00243582
rs4718480	7	66671807	Top	A/G	same	A/G	Affection Status	0.00243833
rs9915637	17	9181459	Top	A/G	reverse	T/C	Affection Status	-0.00243862
rs11784988	8	131408709	Bot	T/C	same	T/C	Affection Status	-0.0024489
rs10153304	17	7721931	Top	A/G	same	A/G	Affection Status	-0.0024532
rs7810399	7	63599625	Bot	T/C	reverse	A/G	Affection Status	0.00245377
rs4341651	13	54586637	Top	A/G	reverse	T/C	Affection Status	-0.00245521
rs2724058	7	96094480	Top	A/C	reverse	T/G	Affection Status	-0.00246277
rs7310659	12	14309749	Top	A/G	same	A/G	Affection Status	-0.00246472
rs17709192	6	28006179	Bot	T/C	reverse	A/G	Affection Status	0.00246646
rs3733876	5	176382995	Bot	T/C	reverse	A/G	Affection Status	0.00246729
rs11254302	10	17007347	Top	A/C	reverse	T/G	Affection Status	0.00246759
rs606662	1	99671278	Top	A/G	same	A/G	Affection Status	-0.00247085
rs1942765	18	71231569	Bot	T/G	reverse	A/C	Affection Status	-0.00247202
rs16988767	20	38709001	Top	A/G	same	A/G	Affection Status	-0.0024807
rs9877268	3	190285822	Top	A/G	same	A/G	Affection Status	0.00248835
rs707082	2	155307832	Bot	T/C	same	T/C	Affection Status	-0.00248851
rs227870	14	22957171	Top	A/G	same	A/G	Affection Status	0.0024886
rs6477754	9	113051296	Top	A/G	reverse	T/C	Affection Status	0.00249039
rs1429688	18	10310846	Top	A/G	same	A/G	Affection Status	-0.00249195
rs1355931	6	68705526	Bot	T/C	same	T/C	Affection Status	-0.00249253
rs12098246	10	11277613	Top	A/G	same	A/G	Affection Status	0.00249763
rs4238286	13	112006689	Top	A/G	reverse	T/C	Affection Status	0.00249893
rs9312023	3	8546102	Bot	T/C	reverse	A/G	Affection Status	0.00250047
rs887060	7	43057398	Bot	T/C	same	T/C	Affection Status	-0.00250926
rs17207766	17	9711808	Bot	T/C	same	T/C	Affection Status	0.00251132
rs1879049	8	139936720	Bot	T/C	same	T/C	Affection Status	0.00251451
rs4784683	16	56594499	Bot	T/G	reverse	A/C	Affection Status	0.0025161
rs650998	18	37262629	Bot	T/G	reverse	A/C	Affection Status	0.00251655
rs10882760	10	98002169	Top	A/G	reverse	T/C	Affection Status	0.00251659
rs11855754	15	43534967	Top	A/G	same	A/G	Affection Status	-0.00252217
rs1160169	7	31191343	Bot	T/G	same	T/G	Affection Status	0.00252355
rs1864267	16	84523084	Bot	T/C	reverse	A/G	Affection Status	0.00252483
rs9862121	3	1813324	Bot	T/C	reverse	A/G	Affection Status	-0.00252526
rs4699914	5	55602209	Bot	T/C	same	T/C	Affection Status	-0.00252777
rs8023508	15	44176103	Top	A/G	same	A/G	Affection Status	-0.0025291
rs10514795	2	107431226	Top	A/G	reverse	T/C	Affection Status	0.0025326
rs6473520	8	84917254	Bot	T/C	same	T/C	Affection Status	0.00253412
rs3745597	19	10109095	Bot	T/C	reverse	A/G	Affection Status	0.00253603
rs11165069	1	94504545	Top	A/G	reverse	T/C	Affection Status	0.00253657
rs2731968	5	38456766	Top	A/G	reverse	T/C	Affection Status	0.00253664
rs2675638	10	63576286	Bot	T/C	reverse	A/G	Affection Status	0.00253911
rs11571311	2	204773679	Bot	T/G	reverse	A/C	Affection Status	-0.00253968
rs34116897	3	57797456	Top	A/G	reverse	T/C	Affection Status	0.00254038
rs4146134	9	9287321	Bot	T/C	same	T/C	Affection Status	-0.00254082
rs17766982	2	167227285	Top	A/G	same	A/G	Affection Status	0.00254096
rs1574781	1	181534471	Bot	T/C	reverse	A/G	Affection Status	-0.0025479
rs1868255	2	107399759	Bot	T/C	reverse	A/G	Affection Status	-0.00255824
rs283027	4	16753863	Bot	T/G	same	T/G	Affection Status	-0.00255868
rs2324005	13	39251966	Bot	T/C	same	T/C	Affection Status	0.00256503
rs3132469	6	31456567	Top	A/G	reverse	T/C	Affection Status	-0.00257595
rs11085867	19	13702543	Top	A/G	reverse	T/C	Affection Status	0.00258269
rs7660958	4	63441909	Top	A/G	reverse	T/C	Affection Status	0.00258377
rs6735587	2	126038422	Bot	T/G	same	T/G	Affection Status	0.00258596
rs4688519	3	64969450	Bot	T/C	reverse	A/G	Affection Status	-0.00259215
rs154978	6	32899296	Bot	T/C	reverse	A/G	Affection Status	-0.00259335
rs10186392	2	98686948	Top	A/C	same	A/C	Affection Status	0.00259511
rs11852778	15	63256285	Top	A/G	same	A/G	Affection Status	0.00259534
rs1430147	2	183272945	Top	A/G	same	A/G	Affection Status	0.00260426
rs12456507	18	24737908	Top	A/G	reverse	T/C	Affection Status	0.00260644
rs12570337	10	83125807	Bot	T/C	reverse	A/G	Affection Status	-0.00260696
rs560960	9	18744405	Top	A/G	reverse	T/C	Affection Status	-0.00261337
rs11628596	14	95350355	Top	A/G	reverse	T/C	Affection Status	-0.00261429
rs17017629	4	144273358	Bot	T/C	same	T/C	Affection Status	0.00261442
rs206741	6	164516081	Top	A/G	reverse	T/C	Affection Status	0.00261531
rs3739392	8	6420574	Bot	T/C	reverse	A/G	Affection Status	0.00261778
rs17031193	4	155084367	Top	A/G	reverse	T/C	Affection Status	-0.00262029
rs6439563	3	134928717	Top	A/G	same	A/G	Affection Status	-0.0026287
rs10071800	5	100386047	Top	A/G	same	A/G	Affection Status	-0.00263115
rs16939030	8	75995493	Bot	T/C	same	T/C	Affection Status	-0.00263388
rs813606	3	9017261	Bot	T/G	same	T/G	Affection Status	-0.00263672
rs17656051	6	35949003	Bot	T/C	reverse	A/G	Affection Status	0.00264054
rs10132733	14	22946231	Top	A/G	same	A/G	Affection Status	0.0026465
rs4477460	11	75866552	Top	A/G	same	A/G	Affection Status	0.00265279
rs3094190	6	31140073	Top	A/G	reverse	T/C	Affection Status	-0.00265804
rs10066710	5	54047137	Bot	T/C	reverse	A/G	Affection Status	-0.00266087
rs10421273	19	29048625	Top	A/G	reverse	T/C	Affection Status	0.00266104
rs16928173	12	25051265	Bot	T/G	same	T/G	Affection Status	0.00266441
rs10472760	5	18890253	Top	A/C	reverse	T/G	Affection Status	-0.00266689
rs13288052	9	86922777	Bot	T/C	reverse	A/G	Affection Status	-0.00266955
rs3925034	5	75778176	Bot	T/C	reverse	A/G	Affection Status	-0.00267119
rs12671838	7	37940324	Top	A/G	same	A/G	Affection Status	0.00267515
rs2295085	6	88240047	Bot	T/C	same	T/C	Affection Status	-0.00267969
rs10508050	13	101564717	Bot	T/G	same	T/G	Affection Status	-0.00268
rs13076317	3	115114496	Top	A/C	same	A/C	Affection Status	-0.00268039
rs2824704	21	19568486	Top	A/G	reverse	T/C	Affection Status	0.00268377
rs7934133	11	86270085	Bot	T/C	reverse	A/G	Affection Status	-0.00268378
rs1824788	5	58440258	Top	A/G	same	A/G	Affection Status	0.002684
rs1152561	14	56868616	Bot	T/C	same	T/C	Affection Status	-0.00268877
rs3750297	1	17559676	Top	A/G	same	A/G	Affection Status	0.00269006
rs8008270	14	53372330	Bot	T/C	same	T/C	Affection Status	-0.00269153
rs17746550	14	48559574	Top	A/G	reverse	T/C	Affection Status	-0.00269272
rs9897183	17	71811006	Top	A/G	reverse	T/C	Affection Status	0.0026932
rs12486037	3	131874596	Bot	T/C	reverse	A/G	Affection Status	-0.00269357
rs1871886	8	3514601	Top	A/C	reverse	T/G	Affection Status	-0.00269362
rs1266787	6	52343899	Bot	T/C	same	T/C	Affection Status	-0.00269715
rs17183617	14	22910937	Top	A/G	reverse	T/C	Affection Status	0.00269758
rs6991769	8	276523	Bot	T/C	same	T/C	Affection Status	0.00269811
rs6065051	20	59703487	Top	A/G	same	A/G	Affection Status	0.00270032
rs10175098	2	229370787	Bot	T/C	same	T/C	Affection Status	-0.00270281
rs763573	8	22803050	Bot	T/G	reverse	A/C	Affection Status	0.00271337
rs12699299	7	1842407	Bot	T/C	reverse	A/G	Affection Status	-0.00271372
rs719379	4	40842901	Top	A/G	reverse	T/C	Affection Status	-0.00271456
rs11596938	10	133007958	Bot	T/C	same	T/C	Affection Status	0.00272027
rs1867322	5	112494583	Bot	T/G	same	T/G	Affection Status	-0.00272336
rs16848229	1	201257373	Top	A/G	same	A/G	Affection Status	0.00272374
rs11637373	15	71631026	Bot	T/C	reverse	A/G	Affection Status	-0.00272491
rs2722824	9	120732125	Top	A/C	same	A/C	Affection Status	-0.00272529
rs12792130	11	10745929	Top	A/G	reverse	T/C	Affection Status	0.00272759
rs12631297	3	156268070	Top	A/C	reverse	T/G	Affection Status	0.0027287
rs12806437	11	6942695	Bot	T/C	same	T/C	Affection Status	-0.00273008
rs17184313	14	93102251	Top	A/G	reverse	T/C	Affection Status	0.00273324
rs4592663	16	25902686	Top	A/G	reverse	T/C	Affection Status	-0.00273495
rs766598	2	181477658	Top	A/G	reverse	T/C	Affection Status	-0.00275607
rs9999005	4	77456093	Top	A/G	reverse	T/C	Affection Status	-0.00276083
rs7239376	18	76946515	Top	A/G	same	A/G	Affection Status	0.00276485
rs2178427	12	67953251	Top	A/G	same	A/G	Affection Status	0.00276607
rs121704	11	17904634	Bot	T/C	reverse	A/G	Affection Status	-0.00276776
rs12250049	10	130363032	Top	A/G	same	A/G	Affection Status	0.0027724
rs12219278	10	133325470	Top	A/G	reverse	T/C	Affection Status	0.00277287
rs197462	6	143081847	Bot	T/C	same	T/C	Affection Status	0.00278171
rs6870997	5	34551865	Top	A/G	reverse	T/C	Affection Status	-0.00278174
rs16893970	6	28299295	Top	A/G	reverse	T/C	Affection Status	0.00278424
rs2400990	14	101673914	Top	A/G	reverse	T/C	Affection Status	0.00278559
rs7737876	5	68179333	Top	A/C	same	A/C	Affection Status	-0.00279107
rs889268	5	37882172	Bot	T/C	reverse	A/G	Affection Status	-0.00279199
rs17012829	3	23261334	Bot	T/C	same	T/C	Affection Status	-0.00279268
rs2724952	8	4454584	Bot	T/C	reverse	A/G	Affection Status	0.00279845
rs6923298	6	143235252	Bot	T/C	reverse	A/G	Affection Status	-0.00279873
rs11839227	13	59280705	Top	A/G	reverse	T/C	Affection Status	0.00279946
rs7251084	19	15780041	Bot	T/C	reverse	A/G	Affection Status	0.00280119
rs12291500	11	126414087	Top	A/G	reverse	T/C	Affection Status	-0.00280365
rs10118130	9	35250666	Bot	T/C	reverse	A/G	Affection Status	0.00281053
rs12617460	2	170566233	Bot	T/C	reverse	A/G	Affection Status	0.00281486
rs6751722	2	237396935	Top	A/G	same	A/G	Affection Status	0.00281755
rs1422505	4	181504039	Top	A/G	reverse	T/C	Affection Status	0.00281781
rs10830109	10	129305535	Top	A/C	same	A/C	Affection Status	0.00281856
rs10490807	3	186822991	Top	A/G	reverse	T/C	Affection Status	-0.0028191
rs7563743	2	106287156	Top	A/C	same	A/C	Affection Status	-0.00282574
rs746039	3	4794911	Bot	T/C	reverse	A/G	Affection Status	-0.00283097
rs2495985	6	33952626	Bot	T/C	same	T/C	Affection Status	-0.00283168
rs10046512	7	156347648	Top	A/G	reverse	T/C	Affection Status	0.00283423
rs580204	22	20991062	Top	A/G	reverse	T/C	Affection Status	-0.00283735
rs17006621	2	119549440	Top	A/G	reverse	T/C	Affection Status	0.00283885
rs2611265	12	78491737	Top	A/G	reverse	T/C	Affection Status	0.00283948
rs11185381	1	104659907	Top	A/G	reverse	T/C	Affection Status	0.00284072
rs649034	15	98146114	Bot	T/C	same	T/C	Affection Status	-0.00284146
rs7150327	14	22606250	Bot	T/C	same	T/C	Affection Status	0.00284322
rs1165012	9	138553332	Top	A/G	same	A/G	Affection Status	-0.00284475
rs11718139	3	22920093	Bot	T/C	same	T/C	Affection Status	-0.00284528
rs9480197	6	156056334	Bot	T/C	same	T/C	Affection Status	-0.00284667
rs1108250	7	141211816	Bot	T/C	same	T/C	Affection Status	-0.00284755
rs4678778	3	33257434	Bot	T/C	reverse	A/G	Affection Status	0.00284758
rs17198328	14	22763063	Top	A/G	same	A/G	Affection Status	0.00285319
rs7842637	8	101606005	Top	A/G	reverse	T/C	Affection Status	0.00285396
rs17410711	1	156915209	Top	A/C	same	A/C	Affection Status	0.00285446
rs4654337	1	29718655	Bot	T/C	same	T/C	Affection Status	0.00286142
rs11662866	18	8626138	Top	A/G	same	A/G	Affection Status	0.00286325
rs8120919	20	14337517	Top	A/G	reverse	T/C	Affection Status	-0.00286385
rs9468913	6	31244332	Top	A/G	reverse	T/C	Affection Status	0.00286483
rs7080528	10	113460724	Bot	T/G	same	T/G	Affection Status	0.00287388
rs17786966	18	42450664	Top	A/G	same	A/G	Affection Status	-0.00287651
rs728633	11	27781979	Bot	T/C	same	T/C	Affection Status	-0.00287674
rs10513195	5	15019660	Bot	T/C	reverse	A/G	Affection Status	0.00287683
rs7164531	15	88814356	Bot	T/C	same	T/C	Affection Status	-0.00288043
rs961229	15	96725043	Top	A/G	reverse	T/C	Affection Status	-0.00288311
rs416908	1	114795885	Bot	T/C	reverse	A/G	Affection Status	0.0028986
rs3795907	2	106754692	Bot	T/C	reverse	A/G	Affection Status	-0.00291361
rs12447763	16	23753594	Top	A/C	reverse	T/G	Affection Status	0.00291659
rs4736166	8	141281786	Top	A/G	reverse	T/C	Affection Status	0.00291773
rs11637981	15	61289622	Bot	T/G	same	T/G	Affection Status	0.00292379
rs2914559	19	7103542	Bot	T/C	same	T/C	Affection Status	0.0029239
rs6816397	4	31950876	Bot	T/C	reverse	A/G	Affection Status	-0.00292458
rs1518297	2	226899712	Bot	T/G	reverse	A/C	Affection Status	0.00292755
rs2223743	21	29503271	Bot	T/C	same	T/C	Affection Status	-0.00292833
rs3892329	12	129164603	Top	A/G	reverse	T/C	Affection Status	0.00292977
rs11201156	10	86417951	Top	A/C	reverse	T/G	Affection Status	-0.00293557
rs2508634	11	87569689	Bot	T/C	reverse	A/G	Affection Status	-0.00293639
rs10903844	10	327832	Top	A/C	same	A/C	Affection Status	0.0029369
rs4476958	7	52954110	Bot	T/C	reverse	A/G	Affection Status	-0.00293995
rs1958916	14	32454510	Top	A/G	reverse	T/C	Affection Status	0.00294016
rs787533	1	68046309	Top	A/G	reverse	T/C	Affection Status	0.00294077
rs2513044	11	62237317	Bot	T/C	same	T/C	Affection Status	0.00294521
rs9976191	21	44358783	Top	A/G	same	A/G	Affection Status	-0.00294671
rs7541978	1	14493845	Top	A/G	same	A/G	Affection Status	-0.00294693
rs205764	7	130598236	Top	A/C	reverse	T/G	Affection Status	-0.00294833
rs11245336	10	125966446	Top	A/G	reverse	T/C	Affection Status	0.00295043
rs9488318	6	114390653	Bot	T/C	same	T/C	Affection Status	-0.00295096
rs1777467	1	108554161	Bot	T/C	same	T/C	Affection Status	-0.00295166
rs7934726	11	113910276	Top	A/G	reverse	T/C	Affection Status	0.00295182
rs8089398	18	61651732	Top	A/G	same	A/G	Affection Status	0.00296523
rs9299083	9	8987930	Top	A/G	reverse	T/C	Affection Status	-0.00296871
rs35868010	3	82856192	Top	A/G	reverse	T/C	Affection Status	0.00297111
rs9350336	6	21242620	Bot	T/C	reverse	A/G	Affection Status	0.00297194
rs9616228	22	49481724	Top	A/G	reverse	T/C	Affection Status	0.00297336
rs4329191	7	9255592	Top	A/C	same	A/C	Affection Status	-0.00297376
rs6507861	18	46219707	Top	A/G	same	A/G	Affection Status	0.00297397
rs4846767	1	222763026	Bot	T/C	same	T/C	Affection Status	-0.00298449
rs11129778	3	38134438	Bot	T/C	reverse	A/G	Affection Status	-0.00298541
rs438591	21	41234440	Top	A/G	reverse	T/C	Affection Status	0.00298757
rs12581323	12	89848187	Bot	T/C	reverse	A/G	Affection Status	-0.00298889
rs6701947	1	5870534	Top	A/G	same	A/G	Affection Status	0.00299289
rs10859340	12	92956190	Bot	T/C	same	T/C	Affection Status	-0.00299422
rs10444372	11	86243255	Bot	T/C	same	T/C	Affection Status	0.00299532
rs1624195	3	120152222	Top	A/G	reverse	T/C	Affection Status	0.00300009
rs1536468	9	4046569	Top	A/C	same	A/C	Affection Status	-0.00300128
rs17164930	7	11669209	Bot	T/C	reverse	A/G	Affection Status	0.00300222
rs11011740	10	20305855	Bot	T/C	reverse	A/G	Affection Status	-0.00300325
rs1424894	5	51690015	Top	A/G	same	A/G	Affection Status	-0.00300965
rs895432	2	233757697	Top	A/G	reverse	T/C	Affection Status	0.00300972
rs2207315	20	11078406	Top	A/G	reverse	T/C	Affection Status	-0.00301628
rs6708702	2	137074132	Top	A/G	same	A/G	Affection Status	0.00301667
rs2286593	17	74681435	Bot	T/C	same	T/C	Affection Status	0.00301668
rs7817382	8	89292303	Top	A/G	same	A/G	Affection Status	-0.00302089
rs1006409	12	29435675	Bot	T/C	same	T/C	Affection Status	0.00302212
rs13278603	8	89415843	Top	A/C	reverse	T/G	Affection Status	-0.00302378
rs570218	1	55139741	Bot	T/C	reverse	A/G	Affection Status	-0.00303052
rs9953249	18	74380851	Bot	T/C	reverse	A/G	Affection Status	-0.00304152
rs35883013	22	46681141	Top	A/G	same	A/G	Affection Status	0.00304167
rs2132517	11	10791983	Top	A/G	same	A/G	Affection Status	0.00304423
rs4674213	2	218659070	Bot	T/C	same	T/C	Affection Status	-0.00305462
rs11166805	8	139328196	Top	A/G	same	A/G	Affection Status	0.00305564
rs926794	6	144139564	Top	A/G	same	A/G	Affection Status	0.00305754
rs10919548	1	162466523	Top	A/C	same	A/C	Affection Status	0.00306499
rs6043787	20	16168372	Top	A/G	same	A/G	Affection Status	-0.00307249
rs6849339	4	34356554	Top	A/G	same	A/G	Affection Status	0.00307544
rs6580256	5	142076661	Top	A/G	reverse	T/C	Affection Status	0.00308599
rs12449771	17	40851785	Bot	T/C	same	T/C	Affection Status	0.00308652
rs10501513	11	81149796	Top	A/G	same	A/G	Affection Status	-0.00308892
rs11724060	4	57677345	Top	A/C	same	A/C	Affection Status	0.00309055
rs12633128	3	126035952	Bot	T/C	same	T/C	Affection Status	0.00309282
rs1410424	13	110178281	Bot	T/C	same	T/C	Affection Status	0.0030931
rs7952875	12	59507893	Top	A/G	same	A/G	Affection Status	-0.00309493
rs2214074	15	91698668	Bot	T/C	reverse	A/G	Affection Status	-0.00310351
rs10508237	10	2589776	Top	A/G	same	A/G	Affection Status	0.00311088
rs2498024	1	208263150	Bot	T/C	reverse	A/G	Affection Status	0.00311892
rs16902947	5	36309097	Bot	T/C	reverse	A/G	Affection Status	-0.00312041
rs10161639	13	27581662	Top	A/G	reverse	T/C	Affection Status	0.00312322
rs11233381	11	82650745	Bot	T/C	reverse	A/G	Affection Status	0.00312624
rs9526848	13	33561674	Top	A/G	reverse	T/C	Affection Status	-0.00313099
rs9519937	13	106726380	Top	A/G	same	A/G	Affection Status	0.00313987
rs10904962	10	17565864	Top	A/G	reverse	T/C	Affection Status	-0.00314702
rs7700370	5	33702830	Top	A/G	reverse	T/C	Affection Status	0.00314784
rs4935412	10	55036091	Bot	T/C	reverse	A/G	Affection Status	0.00314865
rs8035130	15	32992744	Top	A/G	same	A/G	Affection Status	0.00314936
rs1480472	12	66412457	Top	A/G	same	A/G	Affection Status	-0.00315305
rs10762342	10	53497295	Bot	T/C	same	T/C	Affection Status	-0.00315717
rs705790	6	166366509	Bot	T/C	reverse	A/G	Affection Status	-0.00316393
rs9859151	3	172040228	Top	A/G	same	A/G	Affection Status	-0.0031682
rs8019557	14	53791311	Top	A/G	reverse	T/C	Affection Status	-0.00316934
rs13135464	4	165081707	Bot	T/C	same	T/C	Affection Status	0.00317531
rs4823696	22	48211408	Bot	T/G	reverse	A/C	Affection Status	0.00317753
rs2283416	14	72607322	Bot	T/C	same	T/C	Affection Status	-0.00318065
rs956037	14	22458695	Top	A/G	reverse	T/C	Affection Status	0.00318155
rs1166588	1	78254258	Top	A/G	same	A/G	Affection Status	0.00318298
rs10261443	7	15634789	Bot	T/C	same	T/C	Affection Status	0.00318843
rs697592	1	58936384	Top	A/G	reverse	T/C	Affection Status	0.00318893
rs7782633	7	156097080	Bot	T/C	reverse	A/G	Affection Status	-0.00319146
rs17679725	5	157221489	Bot	T/C	reverse	A/G	Affection Status	0.00319277
rs1485693	7	68455500	Top	A/G	reverse	T/C	Affection Status	-0.00319463
rs2235485	6	133703325	Bot	T/C	same	T/C	Affection Status	-0.00319839
rs12906746	15	82187225	Bot	T/C	reverse	A/G	Affection Status	-0.00319856
rs4769574	13	28411817	Bot	T/C	reverse	A/G	Affection Status	0.00320033
rs9507105	13	19523899	Top	A/G	same	A/G	Affection Status	0.00320423
rs10121226	9	922574	Top	A/G	reverse	T/C	Affection Status	-0.00320692
rs6577899	8	139255690	Top	A/G	reverse	T/C	Affection Status	-0.00321081
rs6041990	20	13264418	Bot	T/C	reverse	A/G	Affection Status	0.00321448
rs10053569	5	145235971	Top	A/G	reverse	T/C	Affection Status	-0.00322187
rs1163482	1	106360040	Bot	T/G	same	T/G	Affection Status	-0.00323321
rs12626364	21	22900281	Top	A/C	same	A/C	Affection Status	0.00323656
rs17662997	2	101623611	Bot	T/G	reverse	A/C	Affection Status	0.00323978
rs2870105	7	68625525	Top	A/G	reverse	T/C	Affection Status	-0.00324217
rs12364823	11	80846484	Top	A/G	reverse	T/C	Affection Status	-0.0032424
rs1525500	7	109793244	Bot	T/C	same	T/C	Affection Status	-0.00324306
rs495517	7	105341913	Top	A/C	reverse	T/G	Affection Status	0.0032473
rs2310985	17	20652329	Bot	T/C	reverse	A/G	Affection Status	0.00324805
rs2009378	5	3004584	Top	A/C	same	A/C	Affection Status	-0.00325057
rs7322485	13	77283922	Bot	T/C	reverse	A/G	Affection Status	-0.00325853
rs10819506	9	132114326	Bot	T/C	same	T/C	Affection Status	-0.00326122
rs4798850	18	9752939	Bot	T/C	same	T/C	Affection Status	0.00326168
rs642237	18	2278801	Top	A/C	same	A/C	Affection Status	0.00326637
rs2155993	11	119858605	Top	A/G	reverse	T/C	Affection Status	0.00326871
rs17780009	19	52873618	Bot	T/C	reverse	A/G	Affection Status	0.00326907
rs397650	3	148328996	Top	A/G	same	A/G	Affection Status	-0.00327553
rs17274	7	142224511	Bot	T/C	same	T/C	Affection Status	0.00327831
rs17053001	5	155348825	Top	A/G	same	A/G	Affection Status	0.0032792
rs3895938	10	21567724	Top	A/C	same	A/C	Affection Status	-0.00328206
rs7720754	5	35189215	Bot	T/C	reverse	A/G	Affection Status	-0.00328224
rs8047337	16	5123474	Top	A/G	same	A/G	Affection Status	0.00328297
rs3026261	12	9090668	Top	A/G	same	A/G	Affection Status	-0.00328298
rs329173	5	125132831	Top	A/C	same	A/C	Affection Status	-0.00328576
rs6657561	1	20030565	Top	A/G	reverse	T/C	Affection Status	-0.00328838
rs4862861	4	189029407	Top	A/G	reverse	T/C	Affection Status	0.0032887
rs9938060	16	86464569	Top	A/G	same	A/G	Affection Status	0.00329336
rs278343	6	75093523	Top	A/C	same	A/C	Affection Status	-0.00329353
rs10221449	19	29226742	Bot	T/G	same	T/G	Affection Status	-0.00330075
rs6465218	7	89578317	Bot	T/C	reverse	A/G	Affection Status	-0.00331096
rs7562391	2	201736166	Bot	T/G	reverse	A/C	Affection Status	0.00331377
rs11788407	9	75745448	Top	A/G	reverse	T/C	Affection Status	-0.00331461
rs12664176	6	92712552	Bot	T/G	reverse	A/C	Affection Status	-0.00331632
rs4763135	12	64446955	Bot	T/G	same	T/G	Affection Status	-0.00331966
rs17135340	6	2624053	Bot	T/A	reverse	A/T	Affection Status	-0.0033219
rs12156245	8	11283235	Top	A/C	same	A/C	Affection Status	0.00332327
rs10846753	12	125321461	Bot	T/G	same	T/G	Affection Status	0.00332451
rs9458886	6	164104828	Bot	T/C	reverse	A/G	Affection Status	0.00332544
rs4869834	6	155072320	Top	A/G	same	A/G	Affection Status	0.00332719
rs555086	13	26816565	Top	A/C	same	A/C	Affection Status	0.00333209
rs7835125	8	22071264	Bot	T/C	reverse	A/G	Affection Status	-0.00333562
rs6882513	5	31892471	Top	C/G	reverse	G/C	Affection Status	0.00333818
rs11030952	11	30131109	Bot	T/G	reverse	A/C	Affection Status	-0.00334423
rs7643123	3	66774407	Bot	T/C	same	T/C	Affection Status	0.0033484
rs2976411	8	24861815	Bot	T/C	same	T/C	Affection Status	0.00335608
rs12817093	12	127329113	Top	A/C	reverse	T/G	Affection Status	0.00335648
rs17447755	11	35235430	Top	A/G	same	A/G	Affection Status	0.00335807
rs13120255	4	43165259	Top	A/G	same	A/G	Affection Status	0.00336089
rs12567813	1	245939067	Bot	T/G	reverse	A/C	Affection Status	0.0033647
rs12144166	1	24582304	Bot	T/C	same	T/C	Affection Status	0.0033652
rs2572202	15	33820338	Bot	T/C	reverse	A/G	Affection Status	-0.0033715
rs2133618	20	53619811	Top	A/G	same	A/G	Affection Status	-0.00337519
rs12033358	1	57506698	Bot	T/C	same	T/C	Affection Status	0.00338559
rs16970717	15	79508010	Top	A/G	same	A/G	Affection Status	0.00338742
rs4697806	4	10892111	Top	A/G	reverse	T/C	Affection Status	0.00338859
rs17739674	8	801584	Top	A/C	reverse	T/G	Affection Status	0.00338974
rs12620054	2	166136863	Bot	T/C	reverse	A/G	Affection Status	-0.00339198
rs8096162	18	73601806	Bot	T/C	same	T/C	Affection Status	-0.00339333
rs12511494	4	113770535	Bot	T/G	reverse	A/C	Affection Status	0.00339434
rs17048826	2	57669304	Bot	T/C	same	T/C	Affection Status	0.00339477
rs12125038	1	91930483	Bot	T/G	reverse	A/C	Affection Status	-0.00339666
rs1556528	1	54796767	Top	A/G	same	A/G	Affection Status	-0.00340075
rs4609823	15	90673161	Top	A/C	same	A/C	Affection Status	-0.00340518
rs10159539	10	101751700	Top	A/G	reverse	T/C	Affection Status	0.00340677
rs10252342	7	136111305	Top	A/G	same	A/G	Affection Status	0.0034077
rs2279809	10	11360673	Bot	T/C	same	T/C	Affection Status	0.00341307
rs10833170	11	19809755	Bot	T/G	reverse	A/C	Affection Status	-0.00341737
rs1422506	4	181476804	Top	A/G	reverse	T/C	Affection Status	0.00341744
rs17270895	3	45211361	Top	A/G	same	A/G	Affection Status	-0.00342137
rs1181147	1	54269087	Top	A/G	reverse	T/C	Affection Status	0.00342271
rs2970848	4	23817027	Bot	T/C	reverse	A/G	Affection Status	-0.00342558
rs8070086	17	66678300	Bot	T/C	reverse	A/G	Affection Status	0.00342665
rs714530	6	106042885	Top	A/G	same	A/G	Affection Status	-0.00342678
rs4850358	2	195968050	Bot	T/C	same	T/C	Affection Status	-0.00342916
rs492960	9	18112889	Bot	T/C	same	T/C	Affection Status	-0.003439
rs881920	15	26229695	Top	A/G	reverse	T/C	Affection Status	0.00344041
rs7975451	12	107931486	Bot	T/C	same	T/C	Affection Status	-0.00344128
rs1554487	3	27120317	Bot	T/C	same	T/C	Affection Status	-0.0034429
rs6807356	3	133101390	Bot	T/C	same	T/C	Affection Status	0.00345055
rs16902897	8	91095597	Bot	T/C	reverse	A/G	Affection Status	0.00345189
rs11676189	2	23226264	Top	A/G	reverse	T/C	Affection Status	0.00345342
rs4463380	8	128665346	Bot	T/C	same	T/C	Affection Status	-0.00345454
rs6481407	10	60335090	Bot	T/C	same	T/C	Affection Status	-0.00345896
rs11004846	10	57183203	Top	A/C	reverse	T/G	Affection Status	-0.00346012
rs1892984	11	134613917	Bot	T/G	same	T/G	Affection Status	-0.00346036
rs7094581	10	71922900	Bot	T/C	same	T/C	Affection Status	0.0034626
rs378932	5	5609695	Top	A/C	same	A/C	Affection Status	-0.00346478
rs2155413	11	84634790	Bot	T/G	same	T/G	Affection Status	-0.00346671
rs1898240	1	199347080	Top	A/G	same	A/G	Affection Status	-0.00346675
rs1789742	11	121833245	Bot	T/G	reverse	A/C	Affection Status	-0.0034669
rs17047533	2	56395959	Top	A/G	reverse	T/C	Affection Status	0.00346885
rs2878957	7	154257107	Bot	T/C	same	T/C	Affection Status	0.00346963
rs7893965	10	34371333	Top	A/G	same	A/G	Affection Status	0.00347194
rs10517352	4	35554589	Bot	T/G	same	T/G	Affection Status	0.00347686
rs2648111	4	186791524	Bot	T/C	same	T/C	Affection Status	-0.00347944
rs9421758	10	48533604	Bot	T/G	same	T/G	Affection Status	-0.00347977
rs2271552	15	90838393	Bot	T/C	same	T/C	Affection Status	-0.00348362
rs3907665	11	89043946	Top	A/G	same	A/G	Affection Status	0.00348695
rs2844660	6	30823760	Bot	T/C	reverse	A/G	Affection Status	-0.0034893
rs4982604	14	22759231	Top	A/C	reverse	T/G	Affection Status	0.00349108
rs11923418	3	134400448	Top	A/G	reverse	T/C	Affection Status	-0.00349189
rs16856086	1	180493944	Bot	T/C	reverse	A/G	Affection Status	-0.00349343
rs10276255	7	145993544	Top	A/G	same	A/G	Affection Status	-0.00349723
rs12636438	3	22063277	Bot	T/C	reverse	A/G	Affection Status	-0.0035162
rs4875613	8	5581833	Bot	T/C	same	T/C	Affection Status	0.00352716
rs6128112	20	56211853	Top	A/G	reverse	T/C	Affection Status	0.00352991
rs13194859	6	10896053	Top	A/G	same	A/G	Affection Status	0.0035306
rs7864806	9	7641620	Top	A/G	same	A/G	Affection Status	-0.00353149
rs12576549	11	103318828	Bot	T/C	reverse	A/G	Affection Status	0.00353267
rs12595282	15	24344988	Top	A/G	reverse	T/C	Affection Status	0.00353293
rs16921648	8	56258329	Bot	T/C	same	T/C	Affection Status	-0.00353596
rs4661063	1	156824801	Bot	T/C	reverse	A/G	Affection Status	0.00353608
rs1075839	15	91801597	Top	A/G	same	A/G	Affection Status	-0.00354079
rs11078401	17	17769452	Bot	T/C	reverse	A/G	Affection Status	-0.00354244
rs4894828	3	104969390	Top	A/G	reverse	T/C	Affection Status	-0.00354555
rs29066	18	9959635	Top	A/G	reverse	T/C	Affection Status	0.00354588
rs749463	4	181494406	Bot	T/C	reverse	A/G	Affection Status	0.00355213
rs12490991	3	16457095	Top	A/G	same	A/G	Affection Status	0.00356309
rs11812709	10	125209272	Bot	T/C	reverse	A/G	Affection Status	-0.00356336
rs1379137	8	40858257	Top	A/G	reverse	T/C	Affection Status	0.00356735
rs17285571	9	108740616	Bot	T/C	same	T/C	Affection Status	-0.00357038
rs7779637	7	128742164	Top	A/G	same	A/G	Affection Status	-0.00357269
rs7260115	19	51375603	Top	A/G	same	A/G	Affection Status	0.00357479
rs17153120	5	125039645	Top	A/G	same	A/G	Affection Status	-0.00357589
rs10059237	5	31076878	Top	A/G	reverse	T/C	Affection Status	-0.00357871
rs9960772	18	49067493	Bot	T/C	same	T/C	Affection Status	-0.00358436
rs636926	5	72419617	Top	A/C	same	A/C	Affection Status	-0.00358904
rs13045127	20	15026745	Top	A/G	reverse	T/C	Affection Status	0.00359932
rs6575511	14	95907063	Top	A/G	same	A/G	Affection Status	0.00360146
rs4551238	7	15249864	Top	A/G	same	A/G	Affection Status	-0.00360405
rs13379553	15	79929110	Top	A/G	same	A/G	Affection Status	-0.00360597
rs1360378	9	20563799	Bot	T/C	same	T/C	Affection Status	-0.00361252
rs12362128	11	34617336	Bot	T/C	reverse	A/G	Affection Status	-0.00361718
rs1042936	9	19115802	Top	A/G	reverse	T/C	Affection Status	0.00361844
rs4308318	3	144658558	Bot	T/C	reverse	A/G	Affection Status	-0.0036407
rs11539873	10	100195130	Bot	T/C	same	T/C	Affection Status	0.00364121
rs12061941	1	24535178	Top	A/G	reverse	T/C	Affection Status	0.00364473
rs1630950	8	11745862	Top	A/G	same	A/G	Affection Status	-0.00364613
rs36164	3	134653602	Bot	T/C	reverse	A/G	Affection Status	-0.00364636
rs7247503	19	57790613	Bot	T/C	reverse	A/G	Affection Status	0.00365153
rs13138013	4	174777578	Top	A/G	reverse	T/C	Affection Status	-0.00365236
rs9813423	3	192759024	Top	A/G	same	A/G	Affection Status	0.0036622
rs10498671	6	7797591	Bot	T/C	same	T/C	Affection Status	-0.00366247
rs2899726	15	67906954	Top	A/G	same	A/G	Affection Status	0.00366309
rs2418776	10	107545496	Bot	T/C	same	T/C	Affection Status	-0.00366831
rs7575325	2	169223698	Top	A/G	reverse	T/C	Affection Status	0.0036697
rs12438175	15	49386457	Bot	T/C	reverse	A/G	Affection Status	-0.00367527
rs2165488	15	71678798	Bot	T/C	reverse	A/G	Affection Status	-0.00367696
rs12626282	21	41093854	Bot	T/G	same	T/G	Affection Status	-0.00367865
rs2345199	10	82672668	Top	A/G	reverse	T/C	Affection Status	-0.00368113
rs7166327	15	93931565	Bot	T/C	same	T/C	Affection Status	0.00368273
rs3121749	13	29961664	Bot	T/G	reverse	A/C	Affection Status	-0.00368636
rs2046315	8	90211100	Bot	T/C	same	T/C	Affection Status	-0.00368714
rs289806	15	63713349	Bot	T/C	reverse	A/G	Affection Status	-0.00368941
rs4742875	9	105942403	Top	A/G	same	A/G	Affection Status	0.00369075
rs1031092	2	24680249	Top	A/C	same	A/C	Affection Status	-0.00369624
rs17699436	17	45828575	Bot	T/C	reverse	A/G	Affection Status	0.00369646
rs17122346	14	23246810	Bot	T/C	same	T/C	Affection Status	0.00369808
rs11707874	3	141532578	Top	A/G	same	A/G	Affection Status	0.00369872
rs6830845	4	157163691	Bot	T/C	same	T/C	Affection Status	-0.00370536
rs10510141	10	126818270	Bot	T/C	same	T/C	Affection Status	0.00370759
rs4891540	18	71945861	Top	A/G	same	A/G	Affection Status	0.00371149
rs4912316	1	58743499	Bot	T/C	reverse	A/G	Affection Status	-0.00371655
rs10778843	12	77100340	Bot	T/C	same	T/C	Affection Status	-0.00371761
rs203775	1	167873622	Top	A/G	reverse	T/C	Affection Status	0.00371851
rs9870022	3	101071429	Top	A/G	same	A/G	Affection Status	-0.00372296
rs11145103	9	71698581	Bot	T/G	reverse	A/C	Affection Status	0.00372384
rs2431042	15	57644656	Top	A/G	reverse	T/C	Affection Status	-0.00372453
rs6034593	20	16736273	Top	A/C	reverse	T/G	Affection Status	-0.0037284
rs12535436	7	75381562	Bot	T/C	same	T/C	Affection Status	0.00373125
rs9355445	6	164325395	Top	A/G	reverse	T/C	Affection Status	0.0037319
rs6490652	13	21923955	Bot	T/G	same	T/G	Affection Status	0.0037384
rs4957225	5	39820671	Top	A/G	same	A/G	Affection Status	0.00373847
rs17206014	5	82876284	Bot	T/C	reverse	A/G	Affection Status	-0.00373915
rs4586544	18	42050876	Bot	T/C	reverse	A/G	Affection Status	-0.00374172
rs13164993	5	152877509	Top	A/C	reverse	T/G	Affection Status	-0.00374834
rs193933	19	8331375	Top	A/G	same	A/G	Affection Status	0.00375573
rs10804128	2	202835148	Bot	T/G	reverse	A/C	Affection Status	-0.00376293
rs1894473	22	30221201	Bot	T/C	reverse	A/G	Affection Status	0.00376774
rs16894473	5	65162023	Bot	T/C	same	T/C	Affection Status	-0.00376812
rs7541781	1	242293918	Top	A/G	reverse	T/C	Affection Status	0.0037822
rs17187632	18	22076977	Bot	T/C	reverse	A/G	Affection Status	-0.00378312
rs17773313	8	62188996	Top	A/C	same	A/C	Affection Status	0.00378356
rs10823520	10	72073177	Bot	T/G	reverse	A/C	Affection Status	0.00378425
rs10826146	10	59819581	Bot	T/C	reverse	A/G	Affection Status	-0.0037864
rs149678	14	72625861	Top	A/G	reverse	T/C	Affection Status	0.00378723
rs9677023	19	14337898	Bot	T/C	reverse	A/G	Affection Status	0.00379761
rs270690	6	104796488	Top	A/G	same	A/G	Affection Status	0.00380192
rs11568563	12	21457434	Top	A/C	same	A/C	Affection Status	-0.00380595
rs7231121	18	74235692	Bot	T/C	reverse	A/G	Affection Status	0.00381005
rs17589523	15	86505290	Top	A/C	same	A/C	Affection Status	-0.00381139
rs12332183	5	147520710	Bot	T/C	same	T/C	Affection Status	0.0038126
rs7182533	15	85650177	Top	A/G	reverse	T/C	Affection Status	-0.003813
rs1459865	11	21686312	Bot	T/C	reverse	A/G	Affection Status	-0.00381648
rs6778004	3	94190840	Bot	T/C	same	T/C	Affection Status	-0.00382089
rs2281027	6	26446705	Top	A/G	same	A/G	Affection Status	0.00382097
rs9554620	13	100286646	Top	A/C	same	A/C	Affection Status	0.00382277
rs1588436	8	14494946	Bot	T/G	reverse	A/C	Affection Status	-0.00382278
rs12350664	9	22690913	Bot	T/C	reverse	A/G	Affection Status	-0.00382345
rs12364915	11	128469053	Top	A/C	same	A/C	Affection Status	0.00382372
rs2695674	15	55079567	Top	A/G	reverse	T/C	Affection Status	0.00383427
rs390961	5	31713076	Top	A/G	reverse	T/C	Affection Status	-0.0038355
rs4745430	9	78272025	Top	A/G	reverse	T/C	Affection Status	0.00383868
rs11118293	1	219577777	Top	A/G	reverse	T/C	Affection Status	0.00383919
rs12630449	3	71750143	Bot	T/C	reverse	A/G	Affection Status	-0.00384279
rs16956813	16	10126150	Top	A/G	same	A/G	Affection Status	-0.00384358
rs10772804	12	7317702	Top	A/G	reverse	T/C	Affection Status	0.00384401
rs17429341	2	71308656	Bot	T/C	reverse	A/G	Affection Status	0.00384702
rs10520779	15	95927822	Top	A/G	reverse	T/C	Affection Status	-0.00384746
rs11873856	18	76700509	Top	A/G	same	A/G	Affection Status	0.00384844
rs12376829	9	14037246	Top	A/C	reverse	T/G	Affection Status	-0.00384866
rs11721843	4	176963980	Top	A/G	reverse	T/C	Affection Status	0.00384883
rs17433803	8	37675667	Top	A/C	same	A/C	Affection Status	-0.00385012
rs11596704	10	13727849	Top	A/G	reverse	T/C	Affection Status	0.0038533
rs350089	5	40174446	Top	A/G	same	A/G	Affection Status	0.00386306
rs466876	19	6913707	Bot	T/C	reverse	A/G	Affection Status	0.00386457
rs3777424	6	116304866	Bot	T/C	reverse	A/G	Affection Status	-0.00386892
rs2350923	8	62605259	Bot	T/C	same	T/C	Affection Status	-0.00387027
rs11118618	1	221011546	Bot	T/C	same	T/C	Affection Status	0.00387414
rs6765085	3	131801556	Top	A/G	reverse	T/C	Affection Status	-0.00387504
rs17062690	13	42570855	Top	A/G	same	A/G	Affection Status	0.00388404
rs3732214	2	234923124	Top	A/C	reverse	T/G	Affection Status	0.00388455
rs13377083	10	6954586	Bot	T/C	reverse	A/G	Affection Status	0.00388463
rs9580476	13	23528685	Bot	T/C	same	T/C	Affection Status	0.00388514
rs12595253	15	27312290	Bot	T/C	reverse	A/G	Affection Status	-0.00388729
rs9922330	16	79303163	Top	A/G	same	A/G	Affection Status	-0.00388976
rs494050	11	132387220	Top	A/G	same	A/G	Affection Status	-0.00389054
rs16987088	2	19977050	Bot	T/C	reverse	A/G	Affection Status	-0.00389669
rs11256941	10	11017020	Bot	T/G	same	T/G	Affection Status	-0.00389993
rs4857654	3	176384090	Top	A/G	reverse	T/C	Affection Status	-0.00390172
rs9900525	17	12545581	Top	A/G	same	A/G	Affection Status	0.00391089
rs39425	7	25105552	Top	A/G	same	A/G	Affection Status	0.00391936
rs1713456	14	20850093	Top	A/G	reverse	T/C	Affection Status	-0.00392007
rs1549238	16	24865425	Bot	T/C	same	T/C	Affection Status	-0.00392378
rs426136	5	125315488	Top	A/C	same	A/C	Affection Status	-0.00393346
rs4709566	6	162489533	Bot	T/C	reverse	A/G	Affection Status	-0.00393685
rs10513682	3	170251555	Top	A/G	same	A/G	Affection Status	0.00393822
rs10827018	10	19466829	Top	A/G	reverse	T/C	Affection Status	0.00394218
rs10951568	7	4503136	Top	A/G	reverse	T/C	Affection Status	0.0039502
rs134218	22	35528206	Top	A/G	same	A/G	Affection Status	0.00395776
rs4669056	2	6418557	Bot	T/C	reverse	A/G	Affection Status	0.00395938
rs28391380	18	38456597	Top	A/G	same	A/G	Affection Status	0.00396603
rs1453546	11	59223326	Bot	T/C	same	T/C	Affection Status	0.00396887
rs723168	3	3583063	Bot	T/G	reverse	A/C	Affection Status	0.00396995
rs7173285	15	63673411	Bot	T/C	same	T/C	Affection Status	-0.00396999
rs2807837	1	220974202	Top	A/G	same	A/G	Affection Status	-0.00397153
rs8022578	14	22570185	Top	A/G	same	A/G	Affection Status	0.00397179
rs2283437	15	89721807	Top	A/C	same	A/C	Affection Status	-0.0039725
rs4736210	8	140143587	Top	A/G	reverse	T/C	Affection Status	-0.0039729
rs13213674	6	3907174	Top	A/G	same	A/G	Affection Status	0.00397306
rs2001863	2	18390599	Bot	T/C	same	T/C	Affection Status	-0.00397546
rs10072866	5	81898168	Bot	T/G	reverse	A/C	Affection Status	0.00397907
rs1832845	10	29233160	Top	A/G	same	A/G	Affection Status	0.0039792
rs10761673	10	64615451	Top	A/C	reverse	T/G	Affection Status	-0.00398117
rs1372461	8	84941036	Bot	T/C	reverse	A/G	Affection Status	0.00398422
rs5021973	5	62411349	Bot	T/C	reverse	A/G	Affection Status	-0.00398527
rs13447455	1	91966445	Bot	T/C	reverse	A/G	Affection Status	-0.00398636
rs7663689	4	142688981	Bot	T/C	same	T/C	Affection Status	-0.00399285
rs17756228	3	172371929	Bot	T/C	same	T/C	Affection Status	0.00399406
rs17023157	3	29322067	Bot	T/C	same	T/C	Affection Status	-0.00399744
rs11657700	17	30893571	Bot	T/C	reverse	A/G	Affection Status	-0.00400007
rs17160478	7	138383537	Bot	T/C	same	T/C	Affection Status	0.00400476
rs11828252	11	129299871	Bot	T/C	same	T/C	Affection Status	-0.0040069
rs489571	9	78333685	Top	A/G	reverse	T/C	Affection Status	-0.00400779
rs17584152	1	220720560	Bot	T/C	same	T/C	Affection Status	-0.00400867
rs7206200	16	77047416	Top	A/G	same	A/G	Affection Status	0.00401175
rs2096347	13	81140566	Bot	T/C	reverse	A/G	Affection Status	-0.00401251
rs7042688	9	16959184	Top	A/C	same	A/C	Affection Status	-0.00401387
rs10772471	12	11600364	Bot	T/C	reverse	A/G	Affection Status	-0.00401395
rs4820175	22	35431010	Bot	T/C	same	T/C	Affection Status	-0.00401428
rs12649485	4	113350665	Bot	T/G	reverse	A/C	Affection Status	-0.00401589
rs1146610	1	76241323	Top	A/G	reverse	T/C	Affection Status	0.00401651
rs778472	3	23505899	Bot	T/C	reverse	A/G	Affection Status	0.00401732
rs17798928	9	102502572	Top	A/G	same	A/G	Affection Status	-0.00401821
rs17106502	14	69357265	Bot	T/C	same	T/C	Affection Status	-0.00401899
rs9548505	13	39422624	Top	A/G	reverse	T/C	Affection Status	0.00403005
rs7199334	16	78807234	Bot	T/C	reverse	A/G	Affection Status	-0.00403062
rs10043099	5	106126762	Top	A/C	reverse	T/G	Affection Status	0.00403116
rs10849038	12	4437379	Bot	T/C	same	T/C	Affection Status	0.00403174
rs554399	4	2139047	Bot	T/C	reverse	A/G	Affection Status	0.00403382
rs1292198	20	5140379	Top	A/G	reverse	T/C	Affection Status	0.00403689
rs592310	9	3952421	Bot	T/C	same	T/C	Affection Status	0.00403708
rs16917633	11	92236390	Top	A/C	same	A/C	Affection Status	0.00404095
rs7365361	1	225864622	Bot	T/C	reverse	A/G	Affection Status	0.00404202
rs16841134	1	158784017	Bot	T/C	same	T/C	Affection Status	0.00404336
rs4693959	4	89445906	Top	A/C	reverse	T/G	Affection Status	0.00404716
rs6604717	1	223647907	Top	A/G	same	A/G	Affection Status	-0.00404738
rs10278072	7	135897003	Top	A/G	same	A/G	Affection Status	0.00404757
rs34536298	14	106972178	Bot	T/C	reverse	A/G	Affection Status	-0.00404796
rs6746288	2	159170978	Top	A/G	reverse	T/C	Affection Status	0.00404998
rs7740058	6	11874298	Bot	T/C	reverse	A/G	Affection Status	-0.00405633
rs7165303	15	33693677	Top	A/G	same	A/G	Affection Status	0.00405659
rs8013915	14	86815414	Top	A/C	same	A/C	Affection Status	0.00406162
rs7665836	4	108731771	Top	A/G	same	A/G	Affection Status	0.00406172
rs4674980	2	226112612	Bot	T/C	same	T/C	Affection Status	0.00406354
rs1033506	11	32036899	Top	A/G	reverse	T/C	Affection Status	-0.00406628
rs885467	11	12452744	Bot	T/C	same	T/C	Affection Status	-0.00407304
rs9961211	18	5156547	Top	A/G	same	A/G	Affection Status	0.004075
rs1466122	3	24270796	Bot	T/C	same	T/C	Affection Status	-0.00407535
rs4589703	2	235962806	Bot	G/C	same	G/C	Affection Status	0.00407604
rs6939787	6	32405835	Top	A/G	reverse	T/C	Affection Status	-0.00407736
rs3218816	6	30878857	Top	A/G	same	A/G	Affection Status	-0.00408078
rs12022135	1	28185560	Bot	T/C	same	T/C	Affection Status	-0.00408081
rs6667663	1	10935437	Top	A/G	reverse	T/C	Affection Status	-0.00408173
rs6994374	8	18356734	Bot	T/G	reverse	A/C	Affection Status	-0.00408417
rs41540016	3	121155122	Top	A/G	same	A/G	Affection Status	-0.00408544
rs2241452	2	1697488	Top	A/G	same	A/G	Affection Status	0.00408557
rs513815	15	43524420	Top	A/G	same	A/G	Affection Status	0.00408606
rs12004586	9	72181521	Bot	T/C	reverse	A/G	Affection Status	-0.00409028
rs6705071	2	207733838	Bot	T/C	reverse	A/G	Affection Status	0.00409215
rs1500476	2	234686485	Bot	T/C	reverse	A/G	Affection Status	0.00409407
rs1653374	12	128321116	Bot	T/C	reverse	A/G	Affection Status	-0.00409987
rs11660167	18	23543998	Bot	T/C	reverse	A/G	Affection Status	-0.004106
rs7025164	9	31248679	Top	A/G	reverse	T/C	Affection Status	0.00410721
rs6426907	1	165223429	Bot	T/C	same	T/C	Affection Status	-0.00411103
rs17251	7	142423289	Bot	T/G	reverse	A/C	Affection Status	0.00411112
rs914394	9	89245979	Bot	T/C	reverse	A/G	Affection Status	-0.00411263
rs11214178	11	112230073	Top	A/G	same	A/G	Affection Status	-0.00411406
rs952040	3	62698892	Bot	T/C	same	T/C	Affection Status	-0.00411937
rs3887587	1	157918761	Bot	T/C	same	T/C	Affection Status	-0.00411946
rs8076052	17	73779198	Top	A/C	same	A/C	Affection Status	0.00412045
rs2710519	2	222474346	Bot	T/C	same	T/C	Affection Status	-0.00412107
rs13131313	4	25432828	Top	A/G	same	A/G	Affection Status	-0.0041242
rs208630	16	22918748	Bot	T/C	same	T/C	Affection Status	-0.00412582
rs6469510	8	115174860	Bot	T/C	same	T/C	Affection Status	0.00412722
rs4142560	6	104980478	Top	A/C	reverse	T/G	Affection Status	-0.0041282
rs10509340	10	73656982	Bot	T/C	reverse	A/G	Affection Status	0.0041302
rs674630	20	10045078	Bot	T/G	same	T/G	Affection Status	-0.00413255
rs4610115	20	41070301	Bot	T/C	reverse	A/G	Affection Status	-0.00413463
rs12664806	6	118064059	Top	A/G	same	A/G	Affection Status	0.00413656
rs516935	1	170093425	Bot	T/C	reverse	A/G	Affection Status	0.00413859
rs7339364	13	77283182	Bot	T/C	same	T/C	Affection Status	-0.00414779
rs1026420	4	62289032	Top	A/C	reverse	T/G	Affection Status	-0.00415233
rs7652375	3	69022919	Top	A/C	same	A/C	Affection Status	-0.00415628
rs1360009	13	70696198	Top	A/G	same	A/G	Affection Status	0.00416312
rs10194544	2	125499930	Bot	T/C	reverse	A/G	Affection Status	-0.00416729
rs12564579	1	15197814	Bot	T/C	same	T/C	Affection Status	-0.00417246
rs11640226	16	21669282	Top	A/C	reverse	T/G	Affection Status	0.00417308
rs4887950	16	78319418	Bot	T/C	reverse	A/G	Affection Status	-0.00417428
rs540609	10	116040001	Top	A/G	same	A/G	Affection Status	0.00417792
rs4961466	9	16110293	Bot	T/G	same	T/G	Affection Status	0.00418054
rs4449375	4	164870129	Bot	T/G	same	T/G	Affection Status	0.00418242
rs16893279	6	82328546	Bot	T/C	reverse	A/G	Affection Status	-0.00418439
rs4684157	3	13807781	Bot	T/C	reverse	A/G	Affection Status	0.00419072
rs2249920	7	142224620	Bot	T/C	same	T/C	Affection Status	0.00419083
rs12972670	19	14952238	Top	A/G	same	A/G	Affection Status	0.00419347
rs16882826	4	30094046	Bot	T/G	same	T/G	Affection Status	0.00419603
rs7831738	8	19144414	Bot	T/C	reverse	A/G	Affection Status	-0.00419766
rs11157573	14	22889777	Top	A/G	reverse	T/C	Affection Status	0.00420028
rs11582423	1	150493925	Bot	G/C	same	G/C	Affection Status	0.00420091
rs12999125	2	190058461	Bot	T/C	same	T/C	Affection Status	-0.00420234
rs4596320	4	6369731	Bot	T/C	same	T/C	Affection Status	0.00420582
rs17242358	8	129964873	Top	A/G	same	A/G	Affection Status	-0.00420802
rs4982590	14	22718399	Top	A/G	same	A/G	Affection Status	0.00421321
rs10492288	12	98746600	Bot	T/G	same	T/G	Affection Status	-0.00421349
rs2515488	8	6403006	Top	A/C	same	A/C	Affection Status	0.00421774
rs7368252	1	5464332	Bot	T/C	same	T/C	Affection Status	-0.00421859
rs1365016	8	25539830	Top	A/G	same	A/G	Affection Status	0.0042252
rs4234438	3	43874301	Bot	T/C	reverse	A/G	Affection Status	-0.00422747
rs6964680	7	147977039	Top	A/C	reverse	T/G	Affection Status	-0.00423224
rs13291759	9	23083305	Bot	T/C	same	T/C	Affection Status	-0.00423632
rs7931843	11	12347397	Bot	T/G	same	T/G	Affection Status	-0.00423826
rs1327489	9	4939569	Bot	T/C	reverse	A/G	Affection Status	-0.00424081
rs11711300	3	49387290	Top	A/C	reverse	T/G	Affection Status	0.00424724
rs11231630	11	63655710	Bot	T/C	same	T/C	Affection Status	-0.00425036
rs3910876	10	60711341	Top	A/G	reverse	T/C	Affection Status	-0.0042506
rs12341741	9	119785506	Top	A/G	reverse	T/C	Affection Status	-0.00425394
rs8011092	14	22719680	Bot	T/C	reverse	A/G	Affection Status	0.00425563
rs1007963	20	55438231	Top	A/C	reverse	T/G	Affection Status	0.004256
rs447516	8	17632737	Top	A/C	same	A/C	Affection Status	0.00425781
rs2033956	2	101737379	Bot	T/C	reverse	A/G	Affection Status	-0.00426406
rs988990	2	164187575	Bot	T/C	reverse	A/G	Affection Status	-0.00426485
rs1836065	17	65570581	Top	A/G	reverse	T/C	Affection Status	0.0042683
rs1508733	3	3409961	Bot	T/C	reverse	A/G	Affection Status	-0.00426879
rs6539999	16	87079002	Top	A/G	reverse	T/C	Affection Status	0.00426969
rs2826254	21	21816578	Bot	T/C	reverse	A/G	Affection Status	0.00427451
rs17174366	7	154053982	Bot	T/C	same	T/C	Affection Status	0.00427501
rs2112555	5	167820982	Top	A/G	same	A/G	Affection Status	0.00427991
rs4509844	12	83114286	Top	A/G	reverse	T/C	Affection Status	0.00428028
rs10956709	8	134551286	Top	A/G	same	A/G	Affection Status	-0.00428122
rs13166637	5	89647947	Top	A/G	same	A/G	Affection Status	-0.00428625
rs7321093	13	29147841	Top	A/G	reverse	T/C	Affection Status	0.00429037
rs41527751	15	91612257	Bot	T/G	same	T/G	Affection Status	0.00429177
rs4335032	7	66971934	Bot	T/C	same	T/C	Affection Status	-0.00429464
rs2269423	6	32145707	Top	A/C	reverse	T/G	Affection Status	0.00429577
rs4122119	11	62012585	Top	A/C	reverse	T/G	Affection Status	-0.00429643
rs789560	12	70331827	Bot	T/G	same	T/G	Affection Status	0.00429684
rs2392546	7	38343085	Top	A/G	same	A/G	Affection Status	0.00429735
rs4800633	18	23039514	Top	A/G	reverse	T/C	Affection Status	-0.00430098
rs4880687	10	4823414	Top	A/G	same	A/G	Affection Status	0.00430153
rs1042391	6	16290761	Top	A/T	reverse	T/A	Affection Status	-0.00430158
rs927552	13	24808505	Top	A/G	same	A/G	Affection Status	0.00430316
rs7623860	3	41475001	Top	A/G	reverse	T/C	Affection Status	0.00430585
rs370730	8	13282821	Top	A/G	same	A/G	Affection Status	-0.00430628
rs9570280	13	60818288	Top	A/C	same	A/C	Affection Status	-0.00430696
rs9814527	3	193533703	Bot	T/C	reverse	A/G	Affection Status	-0.0043071
rs6845392	4	184697574	Top	A/C	reverse	T/G	Affection Status	-0.00430839
rs1538357	6	83769807	Bot	T/C	reverse	A/G	Affection Status	-0.00431034
rs10258822	7	21266973	Top	A/G	reverse	T/C	Affection Status	0.00432043
rs865961	18	60633035	Top	A/G	reverse	T/C	Affection Status	0.00432145
rs12676068	8	140789847	Top	A/G	same	A/G	Affection Status	0.00432215
rs12475616	2	199557466	Bot	T/C	same	T/C	Affection Status	-0.0043255
rs1515631	12	108731605	Top	A/C	same	A/C	Affection Status	-0.00432651
rs624359	10	38299132	Top	A/G	same	A/G	Affection Status	0.0043277
rs1815916	9	36881096	Bot	T/C	same	T/C	Affection Status	0.0043316
rs10518385	4	122142224	Top	A/G	reverse	T/C	Affection Status	0.00433164
rs7906552	10	3846327	Top	A/G	same	A/G	Affection Status	0.00433353
rs4590377	7	77707557	Bot	T/C	same	T/C	Affection Status	0.00433818
rs407447	6	6175591	Bot	T/C	same	T/C	Affection Status	-0.00434467
rs6753484	2	33284382	Bot	T/C	reverse	A/G	Affection Status	0.0043482
rs473500	1	208310909	Bot	T/C	same	T/C	Affection Status	-0.00434833
rs7806154	7	8256455	Bot	T/C	same	T/C	Affection Status	-0.0043537
rs7778167	7	127851628	Bot	T/C	reverse	A/G	Affection Status	-0.0043547
rs2114517	18	35355514	Bot	T/C	reverse	A/G	Affection Status	-0.00435497
rs11109108	12	97958108	Bot	T/C	same	T/C	Affection Status	-0.00435579
rs1999288	21	18774306	Bot	T/C	same	T/C	Affection Status	-0.00435723
rs2496338	1	15710411	Top	C/G	same	C/G	Affection Status	-0.00436002
rs6557361	6	154818897	Bot	T/C	reverse	A/G	Affection Status	0.00436228
rs17619453	3	114389907	Top	A/G	same	A/G	Affection Status	-0.00436436
rs10882256	10	95272834	Bot	T/C	same	T/C	Affection Status	0.00436642
rs6973810	7	36969211	Bot	T/G	same	T/G	Affection Status	-0.00437052
rs10400356	11	123029545	Top	A/G	same	A/G	Affection Status	-0.00437213
rs12829970	12	69577933	Top	A/G	reverse	T/C	Affection Status	-0.00437275
rs7219900	17	15374493	Top	A/G	reverse	T/C	Affection Status	0.00437386
rs11021511	11	96005221	Bot	T/C	same	T/C	Affection Status	-0.00437854
rs289892	2	152078136	Bot	T/C	reverse	A/G	Affection Status	0.00437871
rs16890251	4	14348305	Bot	T/C	same	T/C	Affection Status	0.00438323
rs11730793	4	5192533	Top	A/G	reverse	T/C	Affection Status	-0.00438326
rs10875408	8	138621005	Bot	T/C	reverse	A/G	Affection Status	0.00438386
rs940728	7	70387953	Bot	T/C	same	T/C	Affection Status	-0.00438589
rs10233448	7	132411901	Top	A/G	same	A/G	Affection Status	-0.00438601
rs3822084	4	89522699	Bot	T/G	reverse	A/C	Affection Status	0.00438958
rs790397	12	87994605	Bot	T/C	same	T/C	Affection Status	-0.00439128
rs17465326	2	12725251	Bot	T/C	same	T/C	Affection Status	0.00440045
rs2035879	12	53200584	Top	A/G	reverse	T/C	Affection Status	-0.00440046
rs4959278	6	4354527	Top	A/C	same	A/C	Affection Status	-0.00440103
rs1469312	4	37070668	Bot	T/C	same	T/C	Affection Status	-0.00440315
rs6865356	5	173944093	Top	A/G	reverse	T/C	Affection Status	0.00440339
rs6076595	20	4040828	Top	A/G	reverse	T/C	Affection Status	0.00440456
rs11742012	5	162754151	Top	A/G	reverse	T/C	Affection Status	0.00441047
rs10507008	12	92616259	Top	A/G	same	A/G	Affection Status	0.00441053
rs10900821	5	133049626	Top	A/G	reverse	T/C	Affection Status	-0.00441309
rs2272317	2	224765956	Bot	T/C	same	T/C	Affection Status	-0.00441552
rs12680495	8	92891847	Bot	T/C	reverse	A/G	Affection Status	0.00441678
rs1026873	4	86601669	Top	A/G	reverse	T/C	Affection Status	0.0044169
rs6918586	6	26097384	Top	A/G	reverse	T/C	Affection Status	0.00441713
rs1427499	2	145400317	Bot	T/C	same	T/C	Affection Status	-0.00442235
rs13256989	8	134329139	Bot	G/C	reverse	C/G	Affection Status	0.00443554
rs10814942	9	4330843	Bot	T/C	same	T/C	Affection Status	-0.00443879
rs2567610	20	22978973	Bot	T/C	same	T/C	Affection Status	-0.00444808
rs12565002	1	157463460	Top	A/G	same	A/G	Affection Status	0.00444889
rs17065537	5	175258762	Bot	T/C	same	T/C	Affection Status	-0.00445114
rs11032561	11	34239730	Bot	T/C	reverse	A/G	Affection Status	0.00445643
rs12086844	1	106457397	Top	A/G	same	A/G	Affection Status	-0.00446074
rs927320	9	4156206	Bot	T/C	same	T/C	Affection Status	-0.00446589
rs2261492	20	23902127	Bot	T/G	same	T/G	Affection Status	-0.00446771
rs2710857	4	169548834	Top	A/G	reverse	T/C	Affection Status	0.00446793
rs364642	1	4810552	Bot	T/C	same	T/C	Affection Status	0.00446895
rs11608500	12	93469749	Bot	T/C	same	T/C	Affection Status	-0.00447276
rs2130687	4	143115192	Top	A/G	reverse	T/C	Affection Status	0.00447349
rs6511944	19	14721019	Bot	T/C	same	T/C	Affection Status	-0.00447542
rs7584596	2	174450397	Bot	T/C	same	T/C	Affection Status	-0.00447803
rs1992300	2	26226280	Top	A/C	same	A/C	Affection Status	-0.00448427
rs11669337	19	14820680	Top	A/G	same	A/G	Affection Status	0.00448465
rs12134227	1	214393540	Bot	T/C	reverse	A/G	Affection Status	-0.00448603
rs13018007	2	114971913	Bot	T/C	reverse	A/G	Affection Status	-0.00449033
rs3767498	1	201020727	Bot	T/C	reverse	A/G	Affection Status	0.00449108
rs13007809	2	79936545	Top	A/C	same	A/C	Affection Status	0.00449985
rs7636047	3	196066569	Top	A/G	same	A/G	Affection Status	0.0045044
rs7596827	2	206734416	Top	A/G	reverse	T/C	Affection Status	-0.00450888
rs1691642	12	64543575	Top	A/C	same	A/C	Affection Status	0.00450951
rs6959675	7	89883129	Top	A/G	reverse	T/C	Affection Status	0.00451306
rs9406195	6	8698414	Bot	T/C	same	T/C	Affection Status	0.00451453
rs7329978	13	90420831	Top	A/G	same	A/G	Affection Status	0.00451475
rs9288269	2	150271975	Bot	T/C	reverse	A/G	Affection Status	-0.00451566
rs226075	1	44840084	Top	A/C	same	A/C	Affection Status	-0.00452559
rs10753494	1	20625054	Top	A/G	reverse	T/C	Affection Status	0.00452589
rs8014475	14	65811537	Top	A/G	reverse	T/C	Affection Status	0.00452667
rs6597770	10	128139066	Bot	T/C	reverse	A/G	Affection Status	0.00452782
rs10512167	9	88024130	Top	A/G	same	A/G	Affection Status	-0.00452832
rs3756247	4	15706466	Top	A/G	same	A/G	Affection Status	0.00453199
rs35891645	7	55324148	Top	A/G	reverse	T/C	Affection Status	0.00453437
rs6891507	5	108860477	Top	A/G	same	A/G	Affection Status	-0.00454698
rs12598169	16	6388290	Top	A/C	same	A/C	Affection Status	0.00454745
rs6750402	2	115271789	Top	A/G	reverse	T/C	Affection Status	-0.00455357
rs9959834	18	21827805	Bot	T/C	reverse	A/G	Affection Status	-0.00455387
rs12154589	7	22121378	Top	A/C	reverse	T/G	Affection Status	0.00455764
rs12210829	6	151041895	Bot	T/C	reverse	A/G	Affection Status	0.00456646
rs10517755	4	162828061	Bot	T/C	reverse	A/G	Affection Status	0.00456658
rs1597944	2	234504098	Top	A/G	reverse	T/C	Affection Status	0.00456775
rs4298982	12	50870429	Bot	T/G	same	T/G	Affection Status	0.00457288
rs6448402	4	25771973	Bot	T/C	same	T/C	Affection Status	0.00457814
rs36081122	1	222555659	Bot	T/C	reverse	A/G	Affection Status	-0.0045828
rs1273827	2	227462877	Bot	T/C	reverse	A/G	Affection Status	0.00458508
rs2238088	12	2638754	Top	A/G	reverse	T/C	Affection Status	0.00458699
rs9974920	21	23271671	Top	A/G	same	A/G	Affection Status	0.00458991
rs17426308	12	22788283	Top	A/C	reverse	T/G	Affection Status	-0.00459341
rs6814532	4	10154554	Bot	T/C	reverse	A/G	Affection Status	0.00459409
rs11238349	7	55156071	Top	A/G	same	A/G	Affection Status	0.00459738
rs8192919	14	25100110	Top	A/G	reverse	T/C	Affection Status	-0.00459953
rs4512434	9	6553054	Top	A/G	reverse	T/C	Affection Status	0.00459961
rs11637555	15	40516342	Top	A/G	reverse	T/C	Affection Status	0.00460391
rs4961708	9	16350474	Bot	T/C	reverse	A/G	Affection Status	0.00460481
rs2391107	7	25289582	Top	A/G	same	A/G	Affection Status	0.0046073
rs11889549	2	30959366	Bot	T/C	same	T/C	Affection Status	-0.00460848
rs1604463	5	9677855	Top	A/G	reverse	T/C	Affection Status	-0.00461492
rs6697964	1	172962496	Bot	T/C	reverse	A/G	Affection Status	0.00461773
rs6076612	20	4073370	Bot	T/G	reverse	A/C	Affection Status	0.00462061
rs11215438	11	115111711	Top	A/G	same	A/G	Affection Status	-0.004626
rs17150263	5	122572116	Top	A/G	reverse	T/C	Affection Status	0.00463186
rs939159	2	190151221	Top	A/G	reverse	T/C	Affection Status	-0.00463289
rs919000	15	60988120	Bot	T/C	same	T/C	Affection Status	-0.00463435
rs16992031	20	10891172	Bot	T/C	reverse	A/G	Affection Status	-0.00463491
rs2944665	2	45294486	Top	A/C	same	A/C	Affection Status	0.00463525
rs10075404	5	148406032	Top	A/G	reverse	T/C	Affection Status	0.004636
rs755818	2	174480641	Top	A/G	reverse	T/C	Affection Status	-0.00463806
rs16850635	1	14961083	Bot	T/C	reverse	A/G	Affection Status	-0.00464031
rs3904492	1	160766925	Bot	T/C	reverse	A/G	Affection Status	-0.00464158
rs6967478	7	63898429	Bot	T/G	reverse	A/C	Affection Status	-0.00464368
rs260815	11	103918740	Top	A/G	same	A/G	Affection Status	0.00464482
rs1618440	19	51477528	Bot	T/C	same	T/C	Affection Status	0.00464548
rs2815095	6	39156108	Bot	T/C	same	T/C	Affection Status	-0.00464784
rs9356161	6	164291168	Bot	T/G	same	T/G	Affection Status	-0.0046479
rs9625099	22	27250195	Top	A/G	same	A/G	Affection Status	-0.00465119
rs8101575	19	9328662	Bot	T/C	same	T/C	Affection Status	-0.00465712
rs12875799	13	97082304	Bot	T/G	reverse	A/C	Affection Status	-0.0046589
rs10849851	12	121596644	Top	A/G	same	A/G	Affection Status	0.00465897
rs10456958	6	125713181	Top	A/G	reverse	T/C	Affection Status	0.00466323
rs6596123	5	132682130	Bot	T/G	reverse	A/C	Affection Status	0.00466617
rs844024	3	135044357	Bot	T/C	reverse	A/G	Affection Status	-0.00467116
rs397404	16	77926189	Top	A/C	reverse	T/G	Affection Status	-0.00467154
rs12214827	6	130464889	Top	A/G	reverse	T/C	Affection Status	-0.00467333
rs4738868	8	62043233	Bot	T/C	reverse	A/G	Affection Status	0.00467683
rs1565481	4	157406500	Top	A/C	same	A/C	Affection Status	0.00467813
rs1247488	10	78005230	Top	A/G	same	A/G	Affection Status	-0.00467937
rs1821388	3	30267757	Bot	T/C	same	T/C	Affection Status	-0.00468731
rs6754925	2	235879707	Top	A/G	reverse	T/C	Affection Status	0.00468841
rs12968311	18	1529555	Top	A/C	reverse	T/G	Affection Status	0.00469465
rs12645398	4	40165305	Top	A/C	reverse	T/G	Affection Status	-0.00469804
rs289482	15	98232714	Top	A/G	reverse	T/C	Affection Status	-0.00469909
rs2816512	8	5773934	Top	A/G	reverse	T/C	Affection Status	-0.00469952
rs7656167	4	17038828	Top	A/G	reverse	T/C	Affection Status	0.00470305
GA032273	17	30228656	Bot	T/C	reverse	A/G	Affection Status	-0.00470845
rs16981333	20	19916144	Bot	T/C	same	T/C	Affection Status	-0.0047164
rs4811239	20	36492910	Top	A/G	same	A/G	Affection Status	-0.0047204
rs10831676	11	11820449	Top	A/C	same	A/C	Affection Status	-0.00472243
rs12153063	5	40908194	Bot	T/G	reverse	A/C	Affection Status	0.00472425
rs16840382	3	133125597	Top	A/G	same	A/G	Affection Status	0.00472753
rs11748308	5	3124796	Bot	T/G	reverse	A/C	Affection Status	0.0047326
rs11730902	4	20849602	Bot	T/C	same	T/C	Affection Status	-0.00473437
rs4783972	16	57141666	Top	A/C	same	A/C	Affection Status	-0.0047358
rs4709369	6	160207570	Top	A/G	same	A/G	Affection Status	0.00474681
rs207136	1	55814164	Top	A/G	same	A/G	Affection Status	-0.00474716
rs7155680	14	90660139	Top	A/G	same	A/G	Affection Status	0.00474886
rs2367834	3	63422149	Bot	T/C	reverse	A/G	Affection Status	-0.00474911
rs2235043	7	87165697	Top	A/G	reverse	T/C	Affection Status	0.00475088
rs4465737	2	183980395	Bot	T/C	same	T/C	Affection Status	0.00475125
rs12335503	9	85826840	Bot	T/C	same	T/C	Affection Status	-0.00475464
rs17613557	7	11315293	Bot	T/C	same	T/C	Affection Status	-0.00475606
rs2058502	7	55177869	Bot	T/C	same	T/C	Affection Status	0.00476311
rs10252093	7	22524201	Top	A/G	reverse	T/C	Affection Status	0.00476476
rs8053432	16	7592563	Top	A/G	same	A/G	Affection Status	-0.00476546
rs1325385	13	108612706	Bot	T/C	reverse	A/G	Affection Status	-0.00477059
rs12723298	1	240527080	Bot	T/C	same	T/C	Affection Status	-0.00477116
rs1024424	7	89365778	Bot	T/C	same	T/C	Affection Status	-0.00477529
rs7546640	1	236939395	Bot	T/C	same	T/C	Affection Status	0.00477649
rs1566695	3	131414382	Top	A/C	reverse	T/G	Affection Status	-0.00477693
rs17545913	1	238689341	Top	A/C	same	A/C	Affection Status	0.00477712
rs2132796	17	35228588	Bot	T/C	same	T/C	Affection Status	0.00477848
rs7819010	8	118368791	Bot	T/G	reverse	A/C	Affection Status	-0.00477862
rs1895824	11	43099947	Bot	T/C	reverse	A/G	Affection Status	-0.00478338
rs12474441	2	234678668	Bot	T/G	same	T/G	Affection Status	0.00478789
rs7778674	7	46418650	Top	A/G	same	A/G	Affection Status	-0.00478868
rs10093584	8	105863172	Bot	T/C	same	T/C	Affection Status	-0.00479078
rs11199041	10	121365398	Top	A/G	reverse	T/C	Affection Status	0.00479643
rs12434047	14	53837485	Top	A/G	same	A/G	Affection Status	-0.00479838
rs6505761	18	136630	Bot	T/C	same	T/C	Affection Status	0.00480053
rs3753669	1	226071994	Bot	T/C	reverse	A/G	Affection Status	0.00480755
rs3805435	5	150401296	Bot	T/C	reverse	A/G	Affection Status	0.00480777
rs6981565	8	72027611	Bot	T/C	reverse	A/G	Affection Status	-0.00480929
rs12586008	13	94136081	Top	A/G	same	A/G	Affection Status	0.00481022
rs11719540	3	187630831	Bot	T/C	reverse	A/G	Affection Status	-0.00481336
rs1356511	4	168545610	Top	A/C	reverse	T/G	Affection Status	0.00481352
rs4856004	3	76097994	Top	A/G	same	A/G	Affection Status	0.00481642
rs3736508	11	45975130	Top	A/G	reverse	T/C	Affection Status	0.00481783
rs197110	1	57648776	Bot	T/G	same	T/G	Affection Status	-0.00481804
rs701078	12	125144453	Top	A/G	same	A/G	Affection Status	0.00482149
rs957582	4	68412148	Top	A/C	reverse	T/G	Affection Status	0.00482204
rs7616923	3	187421219	Bot	T/G	same	T/G	Affection Status	0.00482424
rs12624578	20	46320404	Bot	T/G	reverse	A/C	Affection Status	0.00482835
rs346495	4	86869876	Top	A/G	same	A/G	Affection Status	0.00482884
rs10485603	20	2595515	Bot	T/C	same	T/C	Affection Status	0.00483071
rs12142240	1	46747301	Top	A/G	reverse	T/C	Affection Status	0.00483191
rs1391084	17	31604689	Top	A/G	reverse	T/C	Affection Status	-0.00483436
rs3811266	14	22747055	Top	A/G	reverse	T/C	Affection Status	0.00483699
rs4863381	4	189134891	Bot	T/C	same	T/C	Affection Status	0.00483835
rs10774370	12	5840799	Bot	T/C	reverse	A/G	Affection Status	-0.00484007
rs1023982	11	11452313	Bot	T/C	reverse	A/G	Affection Status	-0.00484441
rs1150965	12	31933213	Bot	T/C	reverse	A/G	Affection Status	0.00484461
rs635790	5	32462868	Bot	T/C	same	T/C	Affection Status	-0.00484737
rs7164070	15	35261952	Top	A/G	reverse	T/C	Affection Status	-0.00485078
rs2839418	21	43319784	Bot	T/C	reverse	A/G	Affection Status	-0.00485313
rs734566	10	98255314	Top	A/G	same	A/G	Affection Status	0.00485345
rs1678632	10	79947528	Top	A/G	same	A/G	Affection Status	-0.00485673
rs12042694	1	39396424	Top	A/G	reverse	T/C	Affection Status	0.00486453
rs7163622	15	90884791	Bot	T/C	same	T/C	Affection Status	0.00487146
rs10847863	12	129892525	Top	A/G	same	A/G	Affection Status	-0.00487213
rs12075033	1	112917935	Bot	T/C	reverse	A/G	Affection Status	0.00487475
rs320738	4	82866817	Top	A/G	reverse	T/C	Affection Status	0.00488749
rs140021	22	36947104	Bot	T/C	reverse	A/G	Affection Status	-0.00488887
rs1861907	12	27997452	Top	A/G	same	A/G	Affection Status	-0.00489012
rs9292446	5	31874377	Bot	T/C	reverse	A/G	Affection Status	0.004892
rs11654772	17	6963609	Bot	T/C	same	T/C	Affection Status	0.00489207
rs4801214	19	57829823	Bot	T/C	same	T/C	Affection Status	0.00489258
rs17775237	2	103253943	Top	A/C	reverse	T/G	Affection Status	-0.00489456
rs11705895	3	98766326	Top	A/G	same	A/G	Affection Status	0.00489477
rs134164	22	27574630	Top	A/C	reverse	T/G	Affection Status	0.0048957
rs2283639	21	40176693	Bot	T/C	same	T/C	Affection Status	-0.00489585
rs4877153	9	82474979	Bot	T/G	same	T/G	Affection Status	0.00490321
rs6059016	20	31600217	Top	A/G	reverse	T/C	Affection Status	0.00490432
rs16939893	17	43240081	Top	A/G	reverse	T/C	Affection Status	0.00490552
rs6862414	5	76454559	Bot	T/C	same	T/C	Affection Status	-0.00490617
rs1374300	8	117829950	Bot	T/C	same	T/C	Affection Status	-0.00490729
rs17030480	12	101127795	Top	A/G	reverse	T/C	Affection Status	0.00490878
rs7037277	9	21772064	Bot	T/C	reverse	A/G	Affection Status	-0.00491141
rs2240982	7	121012875	Top	A/G	same	A/G	Affection Status	0.0049121
rs5011850	1	111908450	Bot	T/C	same	T/C	Affection Status	0.0049137
rs12715576	3	62044326	Bot	T/C	reverse	A/G	Affection Status	-0.00491523
rs2492495	1	112926756	Top	A/G	same	A/G	Affection Status	0.00491537
rs180791	5	106923569	Bot	T/C	reverse	A/G	Affection Status	-0.00491565
rs2041570	7	31199267	Top	A/G	same	A/G	Affection Status	0.00491975
rs415407	5	55414956	Bot	T/G	same	T/G	Affection Status	0.00492117
rs1698733	1	86417699	Bot	T/G	reverse	A/C	Affection Status	0.00492305
rs7863999	9	110901598	Top	A/G	reverse	T/C	Affection Status	-0.00492797
rs7231209	18	37995521	Bot	T/C	reverse	A/G	Affection Status	-0.00492853
rs2589391	5	124700936	Top	A/G	reverse	T/C	Affection Status	0.00492854
rs11630986	15	98339217	Top	A/G	reverse	T/C	Affection Status	-0.00493341
rs2494495	1	159794514	Top	A/G	same	A/G	Affection Status	0.00493508
rs11264422	1	155907823	Bot	T/A	reverse	A/T	Affection Status	0.00494224
rs6854130	4	181786172	Bot	T/G	reverse	A/C	Affection Status	0.00494357
rs17088027	5	97432181	Bot	T/C	same	T/C	Affection Status	-0.00494653
rs7124792	11	69699946	Bot	T/C	reverse	A/G	Affection Status	0.00495038
rs917158	7	141040182	Top	A/G	same	A/G	Affection Status	0.00495507
rs1064875	16	3102209	Top	A/G	reverse	T/C	Affection Status	0.00495987
rs10817944	9	119627005	Bot	T/G	reverse	A/C	Affection Status	-0.00496155
rs2348519	14	59146451	Top	A/G	same	A/G	Affection Status	0.00496353
rs7406786	17	59626312	Bot	T/C	reverse	A/G	Affection Status	0.0049641
rs1032119	18	43329719	Bot	T/C	same	T/C	Affection Status	-0.00496536
rs17773359	9	25029475	Top	A/G	same	A/G	Affection Status	0.00496907
rs6951440	7	38692014	Bot	T/G	same	T/G	Affection Status	0.00496968
rs17237492	5	78849697	Top	A/G	reverse	T/C	Affection Status	-0.00497243
rs10008104	4	25444762	Bot	T/C	reverse	A/G	Affection Status	-0.0049725
rs16851736	3	141469078	Bot	T/C	reverse	A/G	Affection Status	0.00497391
rs1569726	20	7951656	Bot	T/C	reverse	A/G	Affection Status	-0.00498242
rs7187154	16	13039921	Top	A/G	same	A/G	Affection Status	-0.00498379
rs17238035	13	72868949	Top	A/G	same	A/G	Affection Status	-0.0049844
rs881	2	75276429	Bot	G/C	same	G/C	Affection Status	-0.0049858
rs679352	1	201603081	Bot	T/G	same	T/G	Affection Status	-0.00498687
rs12915549	15	31827198	Bot	T/C	reverse	A/G	Affection Status	0.00498939
rs34655504	7	71616704	Bot	T/C	same	T/C	Affection Status	-0.00499507
rs4810173	20	58202358	Bot	T/C	same	T/C	Affection Status	-0.00499997
rs9878318	3	190014705	Top	A/G	reverse	T/C	Affection Status	0.00500193
rs5998135	22	32205632	Top	A/C	same	A/C	Affection Status	0.00500341
rs11164339	1	102405061	Top	A/C	reverse	T/G	Affection Status	0.00500461
rs17056781	3	56447446	Bot	T/C	reverse	A/G	Affection Status	-0.00500517
rs2075202	16	54100655	Top	A/C	reverse	T/G	Affection Status	-0.0050084
rs10201357	2	59442382	Top	A/C	reverse	T/G	Affection Status	-0.00500879
rs4960068	6	5148115	Bot	T/C	reverse	A/G	Affection Status	-0.00501001
rs12106074	20	17356566	Bot	T/C	reverse	A/G	Affection Status	-0.00501055
rs8069962	17	78766464	Top	A/G	same	A/G	Affection Status	0.0050128
rs6895959	5	13991547	Top	A/G	same	A/G	Affection Status	-0.00501884
rs1007225	11	35733419	Top	A/G	same	A/G	Affection Status	-0.00502044
rs2487751	1	14668801	Top	A/G	reverse	T/C	Affection Status	0.00502051
rs1472092	4	13782594	Top	A/G	reverse	T/C	Affection Status	-0.00502152
rs1401469	18	24925082	Bot	T/C	reverse	A/G	Affection Status	0.00502169
rs615857	2	216576315	Bot	T/C	reverse	A/G	Affection Status	0.00502699
rs3811240	14	22867875	Bot	T/C	reverse	A/G	Affection Status	0.00502712
rs4804150	19	11327571	Top	A/G	reverse	T/C	Affection Status	-0.00502819
rs6068671	20	52418987	Top	A/G	reverse	T/C	Affection Status	0.00503339
rs2071603	17	39581657	Top	A/G	same	A/G	Affection Status	0.00503625
rs2267828	7	73926112	Top	A/G	reverse	T/C	Affection Status	-0.00503887
rs2239217	14	72873523	Top	A/G	same	A/G	Affection Status	-0.00503911
rs3857498	6	90739172	Top	A/G	same	A/G	Affection Status	-0.00504005
rs16941737	16	86670621	Bot	T/G	same	T/G	Affection Status	-0.00504029
rs826424	3	15346040	Bot	T/G	same	T/G	Affection Status	-0.00504061
rs2010203	21	33732709	Top	A/G	same	A/G	Affection Status	0.00504288
rs17035843	4	158103813	Top	A/C	reverse	T/G	Affection Status	0.00504294
rs4877735	9	85800943	Top	A/G	same	A/G	Affection Status	-0.00504356
rs17485323	5	31424761	Top	A/G	reverse	T/C	Affection Status	-0.00504404
rs1589292	3	191199060	Top	A/G	same	A/G	Affection Status	0.00504476
rs3791428	2	240040446	Bot	T/C	same	T/C	Affection Status	0.0050477
rs10773397	12	127929726	Top	A/G	reverse	T/C	Affection Status	-0.00504774
rs10928615	2	138266571	Top	A/G	same	A/G	Affection Status	-0.00504859
rs10505753	12	10245720	Top	A/G	reverse	T/C	Affection Status	0.00504939
rs267642	1	57780985	Top	A/C	same	A/C	Affection Status	-0.00505582
rs1233597	6	28728329	Top	A/G	reverse	T/C	Affection Status	0.00505645
rs11785905	8	13536002	Bot	T/G	reverse	A/C	Affection Status	-0.00505682
rs7686718	4	10171487	Top	A/G	reverse	T/C	Affection Status	-0.00505698
rs9893623	17	63629578	Bot	T/C	reverse	A/G	Affection Status	-0.00505715
rs17089166	4	69053773	Bot	T/C	same	T/C	Affection Status	0.00505781
rs980904	8	92327826	Top	A/C	same	A/C	Affection Status	-0.00505789
rs661882	10	27768083	Bot	T/C	reverse	A/G	Affection Status	0.00506286
rs17048494	2	115351415	Top	A/G	reverse	T/C	Affection Status	-0.00506689
rs17620699	17	50629593	Top	A/G	same	A/G	Affection Status	-0.00506819
rs1350888	16	82784943	Top	A/G	reverse	T/C	Affection Status	-0.00506932
rs4849392	2	116097036	Top	A/G	same	A/G	Affection Status	-0.00507733
rs11604506	11	42649538	Bot	T/C	same	T/C	Affection Status	-0.0050804
rs2025800	12	100781029	Bot	T/G	reverse	A/C	Affection Status	0.00508357
rs567260	11	36381265	Top	A/C	same	A/C	Affection Status	0.00508683
rs161041	5	146184951	Bot	T/C	same	T/C	Affection Status	-0.00508802
rs4705893	5	131075921	Top	A/G	reverse	T/C	Affection Status	0.00508997
rs2618617	20	17793412	Top	A/G	reverse	T/C	Affection Status	0.00509095
rs12286796	11	79122209	Top	A/C	same	A/C	Affection Status	-0.00509126
rs11218250	11	98929559	Bot	T/G	reverse	A/C	Affection Status	-0.00509247
rs4470690	4	188721512	Top	A/C	same	A/C	Affection Status	0.00510279
rs2376056	2	104614308	Bot	T/C	same	T/C	Affection Status	0.00510716
rs16990795	20	5833688	Top	A/G	same	A/G	Affection Status	0.00511413
rs4436830	17	28383709	Bot	T/C	reverse	A/G	Affection Status	0.00511552
rs16831628	1	160193057	Bot	T/C	reverse	A/G	Affection Status	-0.0051201
rs7701321	5	112456258	Bot	T/G	same	T/G	Affection Status	-0.00512036
rs1955724	14	39902610	Bot	T/C	reverse	A/G	Affection Status	0.00512076
rs28642304	1	1910371	Top	A/G	same	A/G	Affection Status	0.00512692
rs1832262	1	9020905	Top	A/G	reverse	T/C	Affection Status	0.00512857
rs17280534	14	97244455	Bot	T/C	same	T/C	Affection Status	-0.0051291
rs2078316	14	68974508	Top	A/G	same	A/G	Affection Status	-0.00513131
rs1931657	6	125329613	Bot	T/C	reverse	A/G	Affection Status	-0.00513519
rs10962477	9	16538942	Top	A/G	reverse	T/C	Affection Status	-0.00513523
rs6924761	6	99140492	Top	A/C	same	A/C	Affection Status	-0.00513694
rs9461363	6	27308175	Top	A/G	same	A/G	Affection Status	0.00514056
rs4442949	2	153222544	Bot	T/C	reverse	A/G	Affection Status	0.00514674
rs2271742	2	169078634	Top	A/C	reverse	T/G	Affection Status	-0.00515004
rs7450824	6	152438103	Top	A/G	reverse	T/C	Affection Status	0.00515031
rs6073414	20	42972623	Bot	T/C	same	T/C	Affection Status	0.00515593
rs2331494	14	22586392	Top	A/G	reverse	T/C	Affection Status	0.00515715
rs6578010	8	140214015	Bot	T/C	same	T/C	Affection Status	-0.00516013
rs10799451	1	227988856	Top	A/G	reverse	T/C	Affection Status	0.00516246
rs664451	11	128700576	Bot	T/C	same	T/C	Affection Status	0.00516373
rs12649958	4	59878013	Top	A/G	reverse	T/C	Affection Status	-0.00516562
rs2122935	10	15530353	Top	A/G	same	A/G	Affection Status	-0.00517099
rs761006	20	7687351	Top	A/G	reverse	T/C	Affection Status	0.00517136
rs7726472	5	110345020	Bot	T/C	reverse	A/G	Affection Status	-0.00517235
rs333752	4	172249013	Top	A/C	reverse	T/G	Affection Status	-0.00518877
rs991120	13	91693568	Bot	T/C	same	T/C	Affection Status	-0.00519753
rs11110476	12	101093172	Top	A/C	same	A/C	Affection Status	-0.00520109
rs11873667	18	3825114	Bot	T/C	same	T/C	Affection Status	0.00520181
rs12431534	14	22702361	Bot	T/C	reverse	A/G	Affection Status	0.00520289
rs16931015	12	26728869	Bot	T/G	reverse	A/C	Affection Status	-0.00520437
rs1430976	4	165108975	Top	A/G	same	A/G	Affection Status	0.00520841
rs2379197	9	92751651	Top	A/G	same	A/G	Affection Status	0.00521523
rs12139131	1	68797702	Bot	T/C	reverse	A/G	Affection Status	0.00521795
rs12457279	18	22430986	Top	A/G	reverse	T/C	Affection Status	-0.00523054
rs2419027	18	27785716	Bot	T/C	reverse	A/G	Affection Status	-0.00523187
rs4549380	4	19972465	Bot	T/C	reverse	A/G	Affection Status	0.00523214
rs983553	21	39427702	Top	A/C	same	A/C	Affection Status	-0.00523292
rs3822696	5	156957741	Top	A/G	reverse	T/C	Affection Status	-0.00523527
rs9652645	16	7988150	Top	A/G	same	A/G	Affection Status	0.00523769
rs1455627	2	126719125	Top	A/C	reverse	T/G	Affection Status	0.00523971
rs7967366	12	19187941	Bot	T/C	same	T/C	Affection Status	-0.00524087
rs526151	11	116236775	Bot	T/C	reverse	A/G	Affection Status	-0.00524807
rs10947494	6	34263743	Bot	T/C	reverse	A/G	Affection Status	-0.00525423
rs9294397	6	88898611	Top	A/G	reverse	T/C	Affection Status	0.00525655
rs3746243	19	35449082	Bot	T/C	reverse	A/G	Affection Status	0.00525878
rs13074033	3	43217289	Top	A/G	same	A/G	Affection Status	-0.00526149
rs6496149	15	96588940	Bot	T/C	same	T/C	Affection Status	0.00526856
rs13406014	2	33691716	Top	A/C	same	A/C	Affection Status	-0.00527031
rs2066721	1	210577873	Bot	G/C	reverse	C/G	Affection Status	-0.00527122
rs7682224	4	22693754	Top	A/G	reverse	T/C	Affection Status	-0.00527915
rs10747922	12	61539128	Bot	T/C	same	T/C	Affection Status	-0.00527936
rs7516390	1	162690939	Bot	T/C	reverse	A/G	Affection Status	-0.00528112
rs7914535	10	67043016	Top	A/G	reverse	T/C	Affection Status	-0.00528649
rs1783537	11	73969751	Bot	T/C	same	T/C	Affection Status	-0.00528667
rs1049970	16	66432423	Bot	T/C	same	T/C	Affection Status	0.00528845
rs7004485	8	14899788	Bot	T/C	reverse	A/G	Affection Status	-0.0052901
rs1352170	11	11106075	Top	A/G	same	A/G	Affection Status	-0.00529303
rs822387	3	186556037	Top	A/G	reverse	T/C	Affection Status	0.00529396
rs2251598	2	36261471	Top	A/C	same	A/C	Affection Status	0.00529634
rs12566787	1	114640807	Top	A/G	same	A/G	Affection Status	-0.00529635
rs2270694	1	100949860	Bot	T/C	reverse	A/G	Affection Status	-0.00529829
rs827289	10	72705865	Top	A/C	same	A/C	Affection Status	-0.00529988
rs9302001	13	95463392	Bot	T/C	same	T/C	Affection Status	-0.00530143
rs1530897	2	165195314	Bot	T/C	same	T/C	Affection Status	-0.00530185
rs9300564	13	100437143	Bot	T/C	same	T/C	Affection Status	-0.00531548
rs6041512	20	12630784	Top	A/G	reverse	T/C	Affection Status	-0.00531762
rs2174145	6	54629892	Top	A/G	reverse	T/C	Affection Status	0.00532084
rs11587370	1	223869600	Bot	T/G	same	T/G	Affection Status	-0.00532249
rs4612035	5	104423734	Top	A/G	reverse	T/C	Affection Status	-0.00532388
rs6873252	5	103638031	Top	A/C	reverse	T/G	Affection Status	-0.00532582
rs7198274	16	84498154	Top	A/G	reverse	T/C	Affection Status	0.00532828
rs11948228	5	115071820	Top	A/G	same	A/G	Affection Status	-0.00533034
rs13187551	5	34538056	Top	A/G	reverse	T/C	Affection Status	-0.00533196
rs2027685	18	5918383	Top	A/G	reverse	T/C	Affection Status	-0.00533625
rs2033408	7	14612655	Top	A/G	same	A/G	Affection Status	0.00534625
rs656755	1	20424167	Top	A/C	same	A/C	Affection Status	-0.00534875
rs911132	20	2174119	Top	A/G	reverse	T/C	Affection Status	0.00534922
rs9344031	6	81400749	Bot	T/C	reverse	A/G	Affection Status	-0.00535506
rs10221419	18	7658679	Bot	T/C	reverse	A/G	Affection Status	-0.00535577
rs383567	4	107961767	Bot	T/C	reverse	A/G	Affection Status	0.0053673
rs3934604	15	98944748	Bot	T/C	same	T/C	Affection Status	-0.00537008
rs3734936	7	138447395	Bot	T/C	same	T/C	Affection Status	-0.00537156
rs12213006	6	150799494	Bot	T/C	same	T/C	Affection Status	0.0053723
rs171538	5	142406143	Top	A/G	same	A/G	Affection Status	-0.00537287
rs6429464	1	244573756	Top	A/G	same	A/G	Affection Status	0.00537426
rs3901208	18	13513723	Bot	T/C	reverse	A/G	Affection Status	0.00537838
rs185481	15	58666679	Bot	T/C	same	T/C	Affection Status	-0.00538875
rs9505650	6	970888	Bot	T/G	same	T/G	Affection Status	-0.00538899
rs7076867	10	71582996	Bot	T/C	same	T/C	Affection Status	0.005391
rs1632870	6	30987987	Top	A/G	same	A/G	Affection Status	0.00539343
rs17283846	16	15790607	Bot	T/C	same	T/C	Affection Status	-0.00540288
rs6457738	6	33617464	Top	A/G	reverse	T/C	Affection Status	0.00540727
rs7183393	15	95957772	Bot	T/G	same	T/G	Affection Status	-0.00540791
rs4778641	15	81604388	Bot	T/C	same	T/C	Affection Status	0.00542418
rs7955596	12	130723615	Top	A/G	reverse	T/C	Affection Status	0.00542627
rs6868316	5	106117058	Top	A/G	same	A/G	Affection Status	0.00542672
rs34282745	19	58214147	Top	A/G	reverse	T/C	Affection Status	0.0054293
rs12913619	15	41096104	Top	A/C	same	A/C	Affection Status	0.00543053
rs3856883	3	4928159	Bot	T/C	same	T/C	Affection Status	-0.0054325
rs1789403	11	116516506	Top	A/G	same	A/G	Affection Status	0.00543268
rs1368404	5	145772645	Bot	T/C	same	T/C	Affection Status	0.00543654
rs13340508	7	75437685	Top	A/G	reverse	T/C	Affection Status	-0.0054396
rs2131271	9	105540169	Bot	T/G	same	T/G	Affection Status	-0.00544413
rs4937337	11	128347056	Bot	T/G	reverse	A/C	Affection Status	0.00544798
rs17344104	5	103685244	Bot	T/C	reverse	A/G	Affection Status	-0.0054508
rs9945230	18	13994802	Top	A/G	reverse	T/C	Affection Status	0.00545099
rs11021956	11	11634749	Bot	T/G	reverse	A/C	Affection Status	0.00545352
rs17705164	16	26552379	Bot	T/G	same	T/G	Affection Status	-0.0054547
rs7790490	7	141154693	Bot	T/C	same	T/C	Affection Status	-0.0054548
rs7190684	16	24654908	Bot	T/C	same	T/C	Affection Status	-0.00545645
rs1934487	9	120141805	Bot	T/C	reverse	A/G	Affection Status	0.00547391
rs6851779	4	45487679	Bot	T/C	reverse	A/G	Affection Status	0.00547465
rs17188268	6	30199358	Top	A/G	same	A/G	Affection Status	0.00547682
rs717832	18	63912698	Top	A/G	reverse	T/C	Affection Status	0.00548559
rs12775502	10	13418659	Top	A/G	reverse	T/C	Affection Status	0.00548626
rs1094039	9	6695472	Top	A/G	reverse	T/C	Affection Status	0.00548875
rs2105405	1	223841836	Top	A/G	reverse	T/C	Affection Status	0.00549048
rs3913367	3	177262427	Bot	T/G	same	T/G	Affection Status	0.00549381
rs10262830	7	38311098	Bot	T/C	reverse	A/G	Affection Status	0.0054973
rs749200	1	42103769	Top	A/G	same	A/G	Affection Status	0.00550017
rs4778106	15	93663467	Bot	T/C	reverse	A/G	Affection Status	0.00550138
rs9947826	18	43899499	Top	A/G	same	A/G	Affection Status	0.00550593
rs6801153	3	24113697	Bot	T/C	same	T/C	Affection Status	-0.00550936
rs7104992	11	56719413	Top	A/G	same	A/G	Affection Status	0.00551167
rs2277892	16	961054	Top	A/G	same	A/G	Affection Status	0.00551397
rs12451449	17	63884192	Bot	T/C	reverse	A/G	Affection Status	-0.00551739
rs3848793	20	16247239	Bot	T/C	reverse	A/G	Affection Status	-0.00551982
rs4480888	18	75089915	Bot	T/C	same	T/C	Affection Status	0.00552128
rs11610096	12	91525654	Bot	T/C	reverse	A/G	Affection Status	-0.00552564
rs7789916	7	14027557	Top	A/G	same	A/G	Affection Status	0.00552592
rs10807719	7	68149915	Top	A/G	same	A/G	Affection Status	-0.00552883
rs12888726	14	27302413	Top	A/C	same	A/C	Affection Status	-0.00552884
rs6842123	4	155758572	Top	A/G	reverse	T/C	Affection Status	0.00553052
rs7836934	8	121058175	Top	A/G	reverse	T/C	Affection Status	-0.00553469
rs180360	11	116598988	Bot	T/C	same	T/C	Affection Status	-0.00553549
rs10993713	9	93612959	Top	A/G	reverse	T/C	Affection Status	0.00554391
rs1033541	6	52383067	Bot	T/C	reverse	A/G	Affection Status	-0.00554937
rs1465005	7	83413999	Bot	T/G	reverse	A/C	Affection Status	0.00555487
rs10407682	19	14975040	Bot	T/C	reverse	A/G	Affection Status	-0.00555647
rs762926	22	49690620	Top	A/G	reverse	T/C	Affection Status	0.00556662
rs12731606	1	71157661	Bot	T/C	reverse	A/G	Affection Status	-0.00556682
rs1801200	17	37879588	Bot	T/C	reverse	A/G	Affection Status	-0.00557206
rs11222225	11	130491417	Top	A/G	reverse	T/C	Affection Status	0.00558069
rs247325	12	14921634	Top	A/G	reverse	T/C	Affection Status	0.0055819
rs7689080	4	141879419	Bot	T/C	same	T/C	Affection Status	-0.00558409
rs13145689	4	111109020	Top	A/G	same	A/G	Affection Status	0.00558709
rs9651057	1	201175274	Top	A/G	same	A/G	Affection Status	0.00559078
rs11081073	18	390905	Bot	T/C	same	T/C	Affection Status	0.00559195
rs9342729	6	69405498	Bot	T/C	same	T/C	Affection Status	-0.00559527
rs10262175	7	76958980	Bot	T/G	reverse	A/C	Affection Status	-0.00559616
rs1011288	4	36113030	Bot	T/C	same	T/C	Affection Status	-0.00559685
rs10478880	5	128709872	Top	A/G	reverse	T/C	Affection Status	-0.00560365
rs1032091	11	28292078	Bot	T/C	same	T/C	Affection Status	-0.0056049
rs9811661	3	16699558	Top	A/G	same	A/G	Affection Status	-0.00560793
rs7521034	1	57066988	Bot	T/C	reverse	A/G	Affection Status	-0.00560805
rs6068655	20	52384089	Bot	T/C	reverse	A/G	Affection Status	0.00560909
rs204736	21	33124238	Top	A/G	reverse	T/C	Affection Status	0.0056117
rs6899161	5	171922211	Top	A/G	same	A/G	Affection Status	-0.00561651
rs2110980	2	71057892	Top	A/G	same	A/G	Affection Status	0.00562278
rs36779	5	109293821	Top	A/C	same	A/C	Affection Status	-0.0056232
rs41345	7	28715007	Top	A/G	reverse	T/C	Affection Status	-0.00562515
rs1790640	18	34054773	Bot	T/C	same	T/C	Affection Status	-0.00562812
rs2343224	3	11088027	Bot	T/G	reverse	A/C	Affection Status	0.00563
rs450485	9	10101925	Top	A/G	same	A/G	Affection Status	-0.00563432
rs275769	12	125121472	Bot	T/G	same	T/G	Affection Status	0.00563799
rs2084227	8	27080408	Bot	T/C	reverse	A/G	Affection Status	-0.0056381
rs1800478	2	21260136	Bot	T/C	same	T/C	Affection Status	-0.00564211
rs1035746	8	21238653	Top	A/G	same	A/G	Affection Status	0.0056436
rs13015577	2	117134847	Bot	T/C	reverse	A/G	Affection Status	-0.00564455
rs6729693	2	106589017	Bot	T/C	reverse	A/G	Affection Status	0.00564716
rs2217070	18	2303196	Top	A/G	reverse	T/C	Affection Status	-0.00564755
rs12587314	14	78561810	Top	A/G	same	A/G	Affection Status	-0.00564761
rs10994966	10	63685902	Top	A/G	reverse	T/C	Affection Status	0.0056504
rs4682921	3	43953346	Top	A/G	reverse	T/C	Affection Status	0.00565094
rs6123748	20	56517523	Bot	T/G	same	T/G	Affection Status	-0.0056528
rs723469	21	32525345	Top	A/G	reverse	T/C	Affection Status	0.00566758
rs12537619	7	90763408	Bot	T/C	same	T/C	Affection Status	-0.00567229
rs372929	12	125897163	Top	A/G	same	A/G	Affection Status	-0.00567391
rs1223988	3	194163882	Top	A/G	same	A/G	Affection Status	0.00567569
rs923982	4	124334279	Bot	T/C	reverse	A/G	Affection Status	-0.00567631
rs3824406	9	27296705	Top	A/G	reverse	T/C	Affection Status	0.00568348
rs2959801	8	6472105	Top	A/G	reverse	T/C	Affection Status	-0.00568895
rs10110655	8	125575619	Bot	T/C	same	T/C	Affection Status	-0.00569385
rs6567044	18	56667515	Top	A/G	same	A/G	Affection Status	-0.00569846
rs10984217	9	121524247	Top	A/G	same	A/G	Affection Status	-0.0057011
rs6968788	7	155317825	Bot	T/C	same	T/C	Affection Status	0.00570147
rs1939616	11	82232841	Top	A/G	reverse	T/C	Affection Status	-0.00570329
rs12541238	8	39843295	Top	A/C	same	A/C	Affection Status	0.00570335
rs7172171	15	29370178	Top	A/G	same	A/G	Affection Status	0.0057053
rs12333960	7	113472031	Top	A/C	same	A/C	Affection Status	-0.00570542
rs7291719	22	18981291	Top	A/G	reverse	T/C	Affection Status	-0.00570638
rs694555	18	59143295	Top	A/G	reverse	T/C	Affection Status	-0.00570925
rs10871763	18	56751013	Top	A/G	reverse	T/C	Affection Status	-0.00571219
rs12367685	12	126433410	Bot	T/C	same	T/C	Affection Status	-0.00571381
rs1045739	12	108127778	Bot	T/C	reverse	A/G	Affection Status	-0.00571383
rs7893416	10	11937433	Top	A/C	same	A/C	Affection Status	0.00572126
rs1146021	3	76881893	Bot	T/C	reverse	A/G	Affection Status	-0.00572707
rs2042729	18	61590359	Bot	T/C	reverse	A/G	Affection Status	0.00572722
rs938541	5	160356606	Bot	T/G	reverse	A/C	Affection Status	-0.00573107
rs10089749	8	95032386	Top	A/G	same	A/G	Affection Status	0.00573395
rs9378359	6	3297021	Bot	T/C	reverse	A/G	Affection Status	-0.00573456
rs2882429	3	139835865	Top	A/G	same	A/G	Affection Status	-0.00573501
rs2858835	6	116788453	Bot	T/C	same	T/C	Affection Status	-0.00574109
[truncated: 447,256+ more rows]
